# Supplementary material for: Amino acid variants of SARS-CoV-2 papain-like protease have impact on drug binding
Source: PLoS Comput Biol. 2022 Nov 21;18(11):e1010667. doi: 10.1371/journal.pcbi.1010667 (PMC9721480; doi:10.1371/journal.pcbi.1010667)
Supplement: S1 File — Number of sequences with each variant we found. (XLSX) [file pcbi.1010667.s011.xlsx]

## Sheet: all
No.	Variant	single	double	three	four	more	sum	sum- by aa	mutation rate
1	E1K	58	13	2			73	282	0.000108005
2	E1A	19	30				49		0
3	E1D	127	4				131		0
4	E1V	8					8		0
5	E1Q	2	4				6		0
6	E1G	6	3				9		0
7	E1S	0	4				4		0
8	E1R					2	2		0
9	V2L	167	91	2			260	628	0.000240521
10	V2M	43	5				48		0
11	V2A	305	10				315		0
12	V2G	2					2		0
13	V2E					1	1		0
14	V2T					2	2		0
15	R3S	110	90	86	1	1	288	493	0.000188817
16	R3K	41	32	1			74		0
17	R3M	64	29	1			94		0
18	R3G	27	1			1	29		0
19	R3T	7					7		0
20	R3V					1	1		0
21	T4I	2523	273	15	1	1	2813	3768	0.00144313
22	T4A	13	539	381	3		936		0
23	T4V	1					1		0
24	T4N	13	2				15		0
25	T4S	1				1	2		0
26	T4W					1	1		0
27	I5T	200	8			1	209	558	0.000213711
28	I5M	3					3		0
29	I5K	134	16				150		0
30	I5V	151	38				189		0
31	I5S	3					3		0
32	I5L	1				1	2		0
33	I5F	1					1		0
34	I5D					1	1		0
35	K6R	29	1				30	101	3.86825e-05
36	K6N	4	64	2			70		0
37	K6E	1					1		0
38	V7L	41	14	9	1		65	99	3.79165e-05
39	V7A	10	4				14		0
40	V7M	19	1				20		0
41	F8C	233	2				235	605	0.000231712
42	F8L	305	41				346		0
43	F8S	16	4				20		0
44	F8V	1					1		0
45	F8Y	0	1			2	3		0
46	T9I	194	26	3	1	1	225	281	0.000107622
47	T9A	32	3				35		0
48	T9K	13	1	2		4	20		0
49	T9S	0	1				1		0
50	T10I	2	1				3	7	2.68097e-06
51	T10A	1					1		0
52	T10K			1		2	3		0
53	V11I	28	1	2		2	33	39	1.49368e-05
54	V11L	1				1	2		0
55	V11A	1	1	1			3		0
56	V11K					1	1		0
57	D12E	24		1		1	26	33	1.26388e-05
58	D12K	1				3	4		0
59	D12N	1		1		1	3		0
60	N13Y	50	361	38			449	490	0.000187668
61	N13D	1	1				2		0
62	N13S	23	9				32		0
63	N13T	1					1		0
64	N13K	1				3	4		0
65	N13H	2					2		0
66	I14T	81	6				87	219	8.38759e-05
67	I14V	86	8	1			95		0
68	I14S	11	4				15		0
69	I14L	8	1				9		0
70	I14F	10				1	11		0
71	I14K					2	2		0
72	N15S	1					1	4	1.53198e-06
73	N15H					1	1		0
74	N15T					2	2		0
75	L16I	35	21				56	514	0.00019686
76	L16F	389	38	2			429		0
77	L16R	4	1				5		0
78	L16P	1				2	3		0
79	L16V	1	9				10		0
80	L16H	0	11				11		0
81	H17R	11	2				13	69	2.64267e-05
82	H17Y	53	1				54		0
83	H17P					1	1		0
84	H17T					1	1		0
85	T18M	480	104	1			585	849	0.000325163
86	T18A	241	4				245		0
87	T18K	15	1			2	18		0
88	T18P					1	1		0
89	Q19R	101	11	12		1	125	2200	0.000842589
90	Q19H	1679	115	2		1	1797		0
91	Q19L	163	1	1			165		0
92	Q19K	28	72	4		1	105		0
93	Q19P	1					1		0
94	Q19Y	6					6		0
95	Q19V					1	1		0
96	V20F	826	550	33			1409	1932	0.000739947
97	V20S	21					21		0
98	V20A	162	40				202		0
99	V20I	281	10				291		0
100	V20G	2	3			1	6		0
101	V20L	2					2		0
102	V20D	1					1		0
103	V21M	233	376	11			620	715	0.000273842
104	V21L	40	3				43		0
105	V21A	40	6				46		0
106	V21G	3		1		1	5		0
107	V21W					1	1		0
108	D22N	126	25	1		1	153	336	0.000128686
109	D22E	8				1	9		0
110	D22Y	88	14	8		1	111		0
111	D22A	24	13				37		0
112	D22G	22	3				25		0
113	D22V					1	1		0
114	M23V	171	40	1		3	215	6666	0.00255305
115	M23I	811	5461	93			6365		0
116	M23T	27	12				39		0
117	M23L	23	14	4			41		0
118	M23K	0	6				6		0
120	S24L	5883	1419	27			7329	7360	0.00281884
121	S24P	14					14		0
122	S24A	6	4				10		0
123	S24T	4					4		0
124	S24N					2	2		0
125	S24Y					1	1		0
126	M25I	248	66	6			320	693	0.000265416
127	M25T	104	90	9			203		0
128	M25K	67	4				71		0
129	M25R	37	5				42		0
130	M25L	18		1			19		0
131	M25V	34	2			2	38		0
132	T26I	1544	214	22		1	1781	1886	0.000722329
133	T26A	65	5	3			73		0
134	T26P	23	5				28		0
135	T26R	1					1		0
136	T26S	1					1		0
137	T26K	1			1		2		0
138	Y27C	36	2			2	40	47	1.80008e-05
139	Y27H	4					4		0
140	Y27F	1	1				2		0
141	Y27S	1					1		0
142	G28E	157	19	1	1		178	434	0.00016622
143	G28V	68	4				72		0
144	G28R	152	28	1		1	182		0
145	G28A	2					2		0
146	Q29R	687	86	80	1		854	964	0.000369207
147	Q29L	36	3				39		0
148	Q29H	5	1				6		0
149	Q29K	27	24	14			65		0
150	Q30R	64	5	3			72	125	4.78744e-05
151	Q30H	37	4	2		1	44		0
152	Q30L	6		1			7		0
153	Q30K	1			1		2		0
154	F31L	26	21	1	1		49	77	2.94906e-05
155	F31S	18					18		0
156	F31Y	3					3		0
157	F31V	1					1		0
158	F31C	4	2				6		0
159	G32C	33	8				41	232	8.88549e-05
160	G32D	83	3				86		0
161	G32S	94	3				97		0
162	G32A	1					1		0
163	G32V	5	1	1			7		0
164	P33L	281	97	1			379	1296	0.000496362
165	P33S	454	429	20	1		904		0
166	P33R	1					1		0
167	P33Q	10	1				11		0
168	P33T	1					1		0
169	T34I	1854	284	39			2177	2200	0.000842589
170	T34A	18			1		19		0
171	T34S	1					1		0
172	T34P	2					2		0
173	T34N	0	1				1		0
174	Y35F	1	2				3	79	3.02566e-05
175	Y35C	73	2			1	76		0
176	L36F	47	15				62	170	6.51092e-05
177	L36S	89	14				103		0
178	L36W	2					2		0
179	L36M	3					3		0
180	D37N	354	143	4			501	714	0.000273459
181	D37G	81	24	1			106		0
182	D37A	7	1	2			10		0
183	D37E	62	8	1			71		0
184	D37Y	21	4				25		0
185	D37V		1				1		0
186	G38V	1	1				2	2	7.6599e-07
187	A39S	39	2				41	71	2.71927e-05
188	A39T	1					1		0
189	A39G	28					28		0
190	A39D			1			1		0
191	D40N	10	5	1			16	314	0.00012026
192	D40A	258	7				265		0
193	D40V	21					21		0
194	D40G	5	1				6		0
195	D40Y	2					2		0
196	D40E	1	3				4		0
197	V41I	38	3				41	121	4.63424e-05
198	V41F	17					17		0
199	V41A	46	7				53		0
200	V41G	1					1		0
201	V41L			9			9		0
202	T42I	980	136	3			1119	1227	0.000469935
203	T42S	97	5				102		0
204	T42N	3					3		0
205	T42A	2				1	3		0
206	K43R	68	3	2			73	96	3.67675e-05
207	K43T	3					3		0
208	K43E	2				1	3		0
209	K43Q	1					1		0
210	K43N	14	2				16		0
211	I44V	96	48			1	145	320	0.000122558
212	I44T	106	46	4			156		0
213	I44L	10	2				12		0
214	I44M	3	4				7		0
215	K45Q	5	1				6	23	8.80889e-06
216	K45R	5	7	1			13		0
217	K45N	2					2		0
218	K45T	1	1				2		0
219	P46S	191	7	1			199	219	8.38759e-05
220	P46L	10	1	1			12		0
221	P46H	1					1		0
222	P46T	6	1				7		0
223	H47P	6	2				8	808	0.00030946
224	H47Y	228	52	12			292		0
225	H47R	401	50	1			452		0
226	H47L	31	10				41		0
227	H47N	4	1				5		0
228	H47Q	8				1	9		0
229	H47D	1					1		0
230	N48K	32	4				36	261	9.99617e-05
231	N48D	11	1				12		0
232	N48S	71	99	2		1	173		0
233	N48T	27	1				28		0
234	N48I	4	1				5		0
235	N48Y	1	2				3		0
236	N48H	3	1				4		0
237	S49L	986	690	34	1		1711	1766	0.000676369
238	S49T	16					16		0
239	S49P	24		1			25		0
240	S49A	13	1				14		0
241	H50Y	190	202	2			394	505	0.000193413
242	H50R	11	3				14		0
243	H50L	45	3				48		0
244	H50N	1	42				43		0
245	H50Q	2	1			1	4		0
246	H50D	1					1		0
247	H50S	0	1				1		0
248	E51G	49	9				58	628	0.000240521
249	E51D	358	22				380		0
250	E51K	25	3	6			34		0
251	E51L	1	1				2		0
252	E51A	83	15				98		0
253	E51Q	41	12				53		0
254	E51V	3					3		0
255	G52S	27	10				37	227	8.69399e-05
256	G52D	12	7	2			21		0
257	G52R	2					2		0
258	G52C	132	9	16			157		0
259	G52V	7	2			1	10		0
260	K53R	156	43	1			200	209	8.0046e-05
261	K53E	3	5	1			9		0
262	T54I	108	9				117	286	0.000109537
263	T54A	155	11	1		1	168		0
264	T54P	0	1				1		0
265	F55L	28	2	2			32	45	1.72348e-05
266	F55C	1					1		0
267	F55V	6					6		0
268	F55I	4	1				5		0
269	F55S	1					1		0
270	Y56F	5	3				8	11	4.21295e-06
271	Y56H	0	1				1		0
272	Y56N	0	1				1		0
273	Y56C					1	1		0
274	V57I	48	7	10			65	106	4.05975e-05
275	V57G	16	2				18		0
276	V57A	16	2				18		0
277	V57F	3	2				5		0
278	L58S	1	5				6	7	2.68097e-06
279	L58V	0	1				1		0
280	P59H	7					7	140	5.36193e-05
281	P59S	77	29	2			108		0
282	P59L	15	3				18		0
283	P59T	5	1				6		0
284	P59F	1					1		0
285	N60S	50	2			1	53	128	4.90234e-05
286	N60Y	2	1				3		0
287	N60T	53					53		0
288	N60I	5					5		0
289	N60D	2	2				4		0
290	N60H	1					1		0
291	N60K			9			9		0
292	D61E	8	1				9	257	9.84298e-05
293	D61G	212	18	1	1		232		0
294	D61A	13	1				14		0
295	D61Y	2					2		0
296	D62Y	336	24	1			361	1335	0.000511299
297	D62A	23	1				24		0
298	D62G	34	1				35		0
299	D62N	44	7				51		0
300	D62E	774	86	3			863		0
301	D62V	0	1				1		0
302	T63I	291	37				328	400	0.000153198
303	T63A	30	6				36		0
304	T63N	27	4	3			34		0
305	T63P	0	2				2		0
306	L64I	18	1				19	46	1.76178e-05
307	L64P	16	5				21		0
308	L64V	2	2				4		0
309	L64Q	1		1			2		0
310	R65C	462	128	55	1		646	904	0.000346228
311	R65H	70	20	1			91		0
312	R65L	90	17	8			115		0
313	R65G	8	1				9		0
314	R65S	39	2				41		0
315	R65P	2					2		0
316	V66F	87	31	19			137	456	0.000174646
317	V66I	123	84	3			210		0
318	V66G	4					4		0
319	V66A	94	4	1			99		0
320	V66L	3					3		0
321	V66D	3					3		0
322	E67D	82	7				89	91	3.48526e-05
323	E67Q	2					2		0
324	A68V	458	164	23			645	703	0.000269246
325	A68G	12					12		0
326	A68T	23	4	1			28		0
327	A68S	13	5				18		0
328	F69S	37	1	2			40	195	7.46841e-05
329	F69L	105	20	2			127		0
330	F69Y	14	1				15		0
331	F69I	3	1	1			5		0
332	F69V	5	1				6		0
333	F69C	2					2		0
334	E70D	470	29975	1347	57	1	31850	32190	0.0123286
335	E70V	7	1				8		0
336	E70G	101	25	18			144		0
337	E70A	60	4				64		0
338	E70Y	22	5	65			92		0
339	E70K	21	11				32		0
340	Y71H	37	4	2			43	48	1.83838e-05
341	Y71C	2	1			1	4		0
342	Y71S	1					1		0
343	Y72H	8	1				9	11	4.21295e-06
344	Y72F	2					2		0
345	H73Q	302	7				309	538	0.000206051
346	H73Y	192	14				206		0
347	H73N	10	1	1			12		0
348	H73R	7	3				10		0
349	H73D			1			1		0
350	T74I	2929	310	30			3269	3350	0.00128303
351	T74N	1					1		0
352	T74A	64	7	1			72		0
353	T74K	7					7		0
354	T74S	1					1		0
355	T75P	27					27	998	0.000382229
356	T75A	38	8				46		0
357	T75N	73	31	41			145		0
358	T75I	666	101	8	3		778		0
359	T75S	1	1				2		0
360	D76E	24	1				25	1256	0.000481042
361	D76N	1102	108	2			1212		0
362	D76H	6					6		0
363	D76A	11					11		0
364	D76S	1					1		0
365	D76V	1					1		0
366	P77S	4676	1296	22			5994	147359	0.0564378
367	P77L	99008	40317	1623	63	2	141013		0
368	P77R	5					5		0
369	P77F	65	68	1			134		0
370	P77H	179	13	1			193		0
371	P77I	2	2				4		0
372	P77T	9	7				16		0
373	S78I	1					1	14	5.36193e-06
374	S78G	6	5			1	12		0
375	S78T	1					1		0
376	F79V	1					1	4	1.53198e-06
377	F79S	1					1		0
378	F79L	2					2		0
379	L80Q	44	1				45	98	3.75335e-05
380	L80M	29	6	12			47		0
381	L80F	4	2				6		0
382	G81C	1	15	6	2		24	26	9.95787e-06
383	G81V	1		1			2		0
384	R82M	1					1	5	1.91498e-06
385	R82S	0	2	2			4		0
386	Y83H	6					6	11	4.21295e-06
387	Y83C	3				1	4		0
388	Y83N	0	1				1		0
389	M84I	543	155	11			709	860	0.000329376
390	M84T	107	10				117		0
391	M84V	18	14				32		0
392	M84L	2					2		0
393	S85P	1	1				2	2	7.6599e-07
394	A86V	120	30	2	1		153	532	0.000203753
395	A86T	217	7				224		0
396	A86S	143	10	2			155		0
397	L87S	5					5	6	2.29797e-06
398	L87V	1					1		0
399	N88K	47	2				49	183	7.00881e-05
400	N88Y	6					6		0
401	N88S	98	5	1			104		0
402	N88H	14					14		0
403	N88T	3	6				9		0
404	N88I		1				1		0
405	H89R	57	9				66	207	7.928e-05
406	H89Y	66	26				92		0
407	H89N	11					11		0
408	H89Q	21		4			25		0
409	H89L	6	5				11		0
410	H89D	0	2				2		0
411	T90I	285	69	1			355	369	0.000141325
412	T90A	11					11		0
413	T90S	2					2		0
414	T90Q			1			1		0
415	K91E	13	3				16	81	3.10226e-05
416	K91R	19	16				35		0
417	K91I	2		1			3		0
418	K91N	5					5		0
419	K91T	8	9		1		18		0
420	K91Y	1		1			2		0
421	K91Q	1					1		0
422	K91H			1			1		0
423	K92N	4895	1415	39	6		6355	6510	0.0024933
424	K92R	27	15	21	46		109		0
425	K92Q	14					14		0
426	K92E	9	7	1			17		0
427	K92M	5	1				6		0
428	K92T	7	1				8		0
429	K92G					1	1		0
430	W93R	1					1	6	2.29797e-06
431	W93C	1	2				3		0
432	W93G			1			1		0
433	W93V			1			1		0
434	K94T	18	5				23	1754	0.000671774
435	K94Q	55	1				56		0
436	K94R	580	152	9			741		0
437	K94E	669	203	44			916		0
438	K94N	12	3				15		0
439	K94I	2	1				3		0
440	P96S	321	69	4			394	853	0.000326695
441	P96T	41	9	1			51		0
442	P96L	327	61	4			392		0
443	P96A	12					12		0
444	P96Q	4					4		0
445	Q97H	73	3	1			77	87	3.33206e-05
446	Q97L	4					4		0
447	Q97R	3	1				4		0
448	Q97E	1					1		0
449	Q97K	1					1		0
450	V98I	46	27	2			75	82	3.14056e-05
451	V98F	1	2				3		0
452	V98A	2					2		0
453	V98S	1					1		0
454	V98L	0	1				1		0
455	N99S	75	539	25			639	766	0.000293374
456	N99T	82	2				84		0
457	N99D	14	20	1			35		0
458	N99Y	4	1				5		0
459	N99I	1					1		0
460	N99K	1		1			2		0
461	G100D	36	2				38	129	4.94064e-05
462	G100S	58	9	1			68		0
463	G100C	14	1				15		0
464	G100A	2					2		0
465	G100R	4					4		0
466	G100V	1	1				2		0
467	L101V	70	1				71	77	2.94906e-05
468	L101F	2		1			3		0
469	L101S	3					3		0
470	T102I	521	177	13			711	720	0.000275757
471	T102A	5				1	6		0
472	T102S	1	1				2		0
473	T102F	1					1		0
474	S103C	3	2				5	14	5.36193e-06
475	S103F	2	3				5		0
476	S103A	2	1				3		0
477	S103P	1					1		0
478	I104V	29	11				40	43	1.64688e-05
479	I104L	2				1	3		0
480	K105E	17	6				23	371	0.000142091
481	K105R	27	2				29		0
482	K105I	24					24		0
483	K105N	15	267	3			285		0
484	K105T	7	3				10		0
485	W106C	3	1				4	12	4.59594e-06
486	W106L	5					5		0
487	W106G	2			1		3		0
488	A107V	888	60	2			950	1624	0.000621984
489	A107T	546	51	2			599		0
490	A107S	22	38	5			65		0
491	A107Q	6					6		0
492	A107E			4			4		0
493	D108A	86	6	1			93	281	0.000107622
494	D108G	60	29				89		0
495	D108Y	57					57		0
496	D108N	28	6				34		0
497	D108V	2					2		0
498	D108E	4			1		5		0
499	D108K					1	1		0
500	N109D	45	1				46	76	2.91076e-05
501	N109S	27	1				28		0
502	N109K	1				1	2		0
503	N110S	5					5	5	1.91498e-06
504	C111R	2			1		3	7	2.68097e-06
505	C111F			1	1	1	3		0
506	C111V			1			1		0
507	Y112H	25	1				26	48	1.83838e-05
508	Y112C	16	1				17		0
509	Y112F	2	1		1		4		0
510	Y112N			1			1		0
511	L113I	46	7	1			54	63	2.41287e-05
512	L113V	3					3		0
513	L113F	1	2	2		1	6		0
514	A114T	88	2	17			107	135	5.17043e-05
515	A114V	9	2				11		0
516	A114S	9	5	1	1		16		0
517	A114P			1			1		0
518	T115N	28	7				35	819	0.000313673
519	T115I	510	60	3			573		0
520	T115A	180	12	1			193		0
521	T115S	3	13				16		0
522	T115P	0	1		1		2		0
523	A116V	2141	311	46	7		2505	9614	0.00368212
524	A116T	98	22	4			124		0
525	A116S	6174	747	61	1		6983		0
526	A116G	1					1		0
527	A116E	1					1		0
528	L117W	18	1				19	435	0.000166603
529	L117M	4					4		0
530	L117F	339	33	3	2		377		0
531	L117V	29	3				32		0
532	L117G	3					3		0
533	T119I	2353	996	21	2		3372	3482	0.00133359
534	T119A	95	10	1			106		0
535	T119K	2					2		0
536	T119N	0	2				2		0
537	L120F	201	24	1			226	1481	0.000567216
538	L120I	1162	88	2			1252		0
539	L120T	1					1		0
540	L120V	2					2		0
541	Q121P	1					1	1	3.82995e-07
542	Q122H	4					4	5	1.91498e-06
543	Q122R	1					1		0
544	I123M	19	8				27	200	7.6599e-05
545	I123V	88	21				109		0
546	I123L	58	3				61		0
547	I123T	2					2		0
548	I123K			1			1		0
549	E124D	313	88	8			409	452	0.000173114
550	E124A	8	2				10		0
551	E124G	6	6				12		0
552	E124K	2	1				3		0
553	E124V	3					3		0
554	E124Q	1	12	2			15		0
555	L125F	5	11	2			18	28	1.07239e-05
556	L125M	1					1		0
557	L125S	1					1		0
558	L125V	1	7				8		0
559	K126N	2		2			4	70	2.68097e-05
560	K126R	34	1	1			36		0
561	K126Q	15	12				27		0
562	K126E	0	2				2		0
563	K126T	0	1				1		0
564	F127L	52	1				53	54	2.06817e-05
565	F127S	1					1		0
566	N128D	26	9	10			45	298	0.000114133
567	N128K	36	2	1			39		0
568	N128S	155	12	1	3		171		0
569	N128T	23	2				25		0
570	N128Y	2	14				16		0
571	N128H	0	1				1		0
572	N128I		1				1		0
573	P129S	1384	546	73	1		2004	2282	0.000873995
574	P129L	59	9				68		0
575	P129T	73	127	8			208		0
576	P129Q	2					2		0
577	P130L	183	68	1			252	354	0.00013558
578	P130S	51	2				53		0
579	P130H	42	4				46		0
580	P130T	2	1				3		0
581	A131S	61	35	2			98	182	6.97051e-05
582	A131V	82	2				84		0
583	L132I	10					10	10	3.82995e-06
584	Q133H	1					1	5	1.91498e-06
585	Q133L	1	2				3		0
586	Q133R		1				1		0
587	D134E	13	5				18	24	9.19188e-06
588	D134H	3		1			4		0
589	D134G	1					1		0
590	D134Y	0	1				1		0
591	A135S	46	62	2			110	171	6.54922e-05
592	A135T	2					2		0
593	A135V	3	56				59		0
594	Y136C	1	1	1			3	3	1.14899e-06
595	R138S	80	10	26	2		118	189	7.23861e-05
596	R138G	30	13	18			61		0
597	R138I	5					5		0
598	R138T	1					1		0
599	R138K	1	2	1			4		0
600	A139S	16	8	1			25	28	1.07239e-05
601	A139T	1	2				3		0
602	R140K	10	12	1			23	24	9.19188e-06
603	R140M	1					1		0
604	A141V	1	7	1			9	18	6.89391e-06
605	A141G	7					7		0
606	A141S	1	1				2		0
607	G142S	101		1			102	213	8.1578e-05
608	G142C	36	54				90		0
609	G142V	1					1		0
610	G142A	0	13	6	1		20		0
611	E143D	27		1			28	67	2.56607e-05
612	E143K	24					24		0
613	E143A	13					13		0
614	E143V	2					2		0
615	A144S	12	2				14	144	5.51513e-05
616	A144G	58	1	1			60		0
617	A144V	12	15	26	2		55		0
618	A144T	11	4				15		0
619	A145D	174785	17550	715	4	2	193056	193489	0.0741054
620	A145V	153	12	2			167		0
621	A145T	86	6				92		0
622	A145S	146	3	3			152		0
623	A145G	3	13	1			17		0
624	A145P	1	3				4		0
625	A145N	1					1		0
626	N146S	34	11				45	104	3.98315e-05
627	N146H	2					2		0
628	N146D	15	5	25			45		0
629	N146K	0	10				10		0
630	N146E			1			1		0
631	N146T			1			1		0
632	F147L	146	22				168	205	7.8514e-05
633	F147I	22					22		0
634	F147V	6					6		0
635	F147C	8					8		0
636	F147S			1			1		0
637	C148S	16					16	17	6.51092e-06
638	C148F	0	1				1		0
639	A149P	1	2				3	9	3.44696e-06
640	A149V	2					2		0
641	A149S	4					4		0
642	L150F	32					32	61	2.33627e-05
643	L150I	28	1				29		0
644	I151V	337	80	7	3	1	428	525	0.000201072
645	I151S	3					3		0
646	I151T	79	12				91		0
647	I151L	2					2		0
648	I151F	1					1		0
649	L152F	81	4				85	144	5.51513e-05
650	L152V	29	12				41		0
651	L152I	16	2				18		0
652	A153T	61	10	1			72	229	8.77059e-05
653	A153V	78	46	1			125		0
654	A153S	31	1				32		0
655	Y154H	7					7	10	3.82995e-06
656	Y154C	1					1		0
657	Y154F	2					2		0
658	C155Y	15					15	21	8.0429e-06
659	C155G	1					1		0
660	C155R	1					1		0
661	C155S	3					3		0
662	C155F	1					1		0
663	N156T	11					11	128	4.90234e-05
664	N156S	53	4	7			64		0
665	N156D	17	6	1			24		0
666	N156K	22		3			25		0
667	N156H	1					1		0
668	N156Y	2	1				3		0
669	K157N	733	204	5			942	1002	0.000383761
670	K157R	46	6				52		0
671	K157M	1					1		0
672	K157T	6					6		0
673	K157G		1				1		0
674	T158I	176	47	1			224	272	0.000104175
675	T158P	8		1			9		0
676	T158A	33	5	1			39		0
677	V159I	229	87	5			321	339	0.000129835
678	V159L	17		1			18		0
679	G160S	64					64	143	5.47683e-05
680	G160C	48	11				59		0
681	G160D	16					16		0
682	G160A	2					2		0
683	G160V	0	2				2		0
684	E161D	4436	223	4			4663	4819	0.00184565
685	E161A	29	4				33		0
686	E161K	21	1				22		0
687	E161G	75	9		4		88		0
688	E161V	11	2				13		0
689	L162F	18	1	2			21	48	1.83838e-05
690	L162S	20	1				21		0
691	L162V	3	2				5		0
692	L162I	1					1		0
693	G163S	130	4				134	311	0.000119111
694	G163C	84	90	1			175		0
695	G163A	1					1		0
696	G163D	1					1		0
697	D164S	2					2	17	6.51092e-06
698	D164N	1					1		0
699	D164G	3	5				8		0
700	D164E	5	1				6		0
701	V165A	27	6		1		34	424	0.00016239
702	V165I	351	25				376		0
703	V165F	11		1			12		0
704	V165L	1					1		0
705	V165D	1					1		0
706	R166K	10	1				11	11	4.21295e-06
707	E167A	3					3	16	6.12792e-06
708	E167V	4					4		0
709	E167G	3					3		0
710	E167D	4					4		0
711	E167K	2					2		0
712	T168A	33	8				41	425	0.000162773
713	T168I	356	25	3			384		0
714	M169I	280	7		1		288	345	0.000132133
715	M169V	16	1				17		0
716	M169L	30	8				38		0
717	M169T	2					2		0
718	S170I	143	62	12			217	1394	0.000533895
719	S170R	697	19				716		0
720	S170N	143	18	1			162		0
721	S170G	71	140	29			240		0
722	S170T	15					15		0
723	S170F	28	3	4			35		0
724	S170C	7	1	1			9		0
725	Y171H	59	21	1			81	150	5.74493e-05
726	Y171F	12	7				19		0
727	Y171C	36	12				48		0
728	Y171N	1	1				2		0
729	L172V	18	9				27	33	1.26388e-05
730	L172F	3					3		0
731	L172M	1		1			2		0
732	L172S		1				1		0
733	F173Y	4					4	67	2.56607e-05
734	F173L	43	12				55		0
735	F173C	5					5		0
736	F173S	0	1		1		2		0
737	F173V		1				1		0
738	Q174K	48	7				55	319	0.000122175
739	Q174L	12					12		0
740	Q174H	18					18		0
741	Q174E	1					1		0
742	Q174R	212	19				231		0
743	Q174P	2					2		0
744	H175Y	284	34	351	3		672	720	0.000275757
745	H175R	19	3				22		0
746	H175N	3					3		0
747	H175Q	21	1				22		0
748	H175L	1					1		0
749	A176V	67	23				90	190	7.27691e-05
750	A176T	77	11				88		0
751	A176S	9	1				10		0
752	A176D	0	1				1		0
753	A176Y	0	1				1		0
754	N177S	252	4	1			257	372	0.000142474
755	N177K	11	8				19		0
756	N177Y	36	1				37		0
757	N177H	25	1				26		0
758	N177D	12	1				13		0
759	N177T	15	3				18		0
760	N177I	2					2		0
761	L178V	200	3				203	211	8.0812e-05
762	L178I	4					4		0
763	L178S	1			1		2		0
764	L178F	1	1				2		0
765	D179N	71	29	2			102	251	9.61318e-05
766	D179E	16	3				19		0
767	D179Y	28	1	2			31		0
768	D179G	72	22				94		0
769	D179V	1					1		0
770	D179A	2	1	1			4		0
771	S180F	172	99	5			276	306	0.000117197
772	S180P	19	1				20		0
773	S180A	2	2				4		0
774	S180Y	4	1				5		0
775	S180T	1					1		0
776	C181Y	52	12				64	170	6.51092e-05
777	C181F	77	3				80		0
778	C181S	20		1			21		0
779	C181W	2	2				4		0
780	C181R	1					1		0
781	K182R	22	33				55	76	2.91076e-05
782	K182N	4					4		0
783	K182T	1	2				3		0
784	K182E	6					6		0
785	K182Q	8					8		0
786	R183S	21	6				27	51	1.95328e-05
787	R183G	20	3				23		0
788	R183K	1					1		0
789	V184I	354	14				368	382	0.000146304
790	V184A	9					9		0
791	V184F	5					5		0
792	L185F	20	2				22	182	6.97051e-05
793	L185S	32	14	1			47		0
794	L185V	26	18				44		0
795	L185M	1	1				2		0
796	L185W	65	2				67		0
797	N186S	141	22		1		164	273	0.000104558
798	N186K	72	1				73		0
799	N186D	25	4	1			30		0
800	N186H	3					3		0
801	N186T	1					1		0
802	N186Y	1			1		2		0
803	V187M	187	148	4			339	1467	0.000561854
804	V187E	1	2				3		0
805	V187A	964	90	11	1		1066		0
806	V187I	2					2		0
807	V187L	51	4	1			56		0
808	V187F	0	1				1		0
809	V188A	8			1		9	158	6.05132e-05
810	V188M	25	13	4			42		0
811	V188L	93	12	1			106		0
812	V188G			1			1		0
813	C189F	1					1	3	1.14899e-06
814	C189R	1					1		0
815	C189V				1		1		0
816	K190R	141		2			143	169	6.47262e-05
817	K190T	2		3			5		0
818	K190I	7	2				9		0
819	K190E	5	6	1			12		0
820	T191I	2442	3177	77			5696	5963	0.0022838
821	T191A	61	25	1			87		0
822	T191N	169	6	1			176		0
823	T191P	1					1		0
824	T191S	0	3				3		0
825	C192W	1					1	3	1.14899e-06
826	C192F	2					2		0
827	G193R	27	1				28	34	1.30218e-05
828	G193V	5					5		0
829	G193E	1					1		0
830	Q194R	24	4				28	129	4.94064e-05
831	Q194P	11	1				12		0
832	Q194L	48	21				69		0
833	Q194H	2	2				4		0
834	Q194E	4					4		0
835	Q194K	12					12		0
836	Q195R	101	11	1			113	3418	0.00130908
837	Q195H	3056	174	19			3249		0
838	Q195K	23					23		0
839	Q195E	5	1				6		0
840	Q195L	27					27		0
841	Q196R	65	39	1			105	940	0.000360015
842	Q196L	518	11				529		0
843	Q196H	214	56				270		0
844	Q196P	4	21				25		0
845	Q196K	7	3	1			11		0
846	T197I	1450	184	39			1673	1746	0.00066871
847	T197A	46	2				48		0
848	T197K	15	9				24		0
849	T197S		1				1		0
850	T198I	757	101	2			860	963	0.000368824
851	T198A	39	29	2			70		0
852	T198N	24	6				30		0
853	T198S	1	1				2		0
854	T198H	1					1		0
855	L199F	874	76	5			955	1063	0.000407124
856	L199I	87	9				96		0
857	L199R	9					9		0
858	L199P	1					1		0
859	L199H	1					1		0
860	L199V	1					1		0
861	K200N	1190	107	9	2		1308	1905	0.000729606
862	K200T	10	6				16		0
863	K200R	427	117	8			552		0
864	K200M	13	2				15		0
865	K200Q	1					1		0
866	K200E	9	4				13		0
867	G201S	249	15	2			266	327	0.000125239
868	G201D	27	13				40		0
869	G201C	17	1	2	1		21		0
870	V202I	208	264	5			477	542	0.000207583
871	V202L	40	5	1			46		0
872	V202G	2	1				3		0
873	V202A	16					16		0
874	E203K	46	12		1		59	794	0.000304098
875	E203D	619	30			1	650		0
876	E203V	2					2		0
877	E203G	37	6				43		0
878	E203A	31	7				38		0
879	E203Q	1					1		0
880	E203R	0		1			1		0
881	A204T	148	1				149	224	8.57909e-05
882	A204S	50	7	1			58		0
883	A204V	0	16				16		0
884	A204W					1	1		0
885	V205A	1					1	247	9.45998e-05
886	V205I	183	57	2			242		0
887	V205F		1			1	2		0
888	V205L					1	1		0
889	V205G			1			1		0
890	M206V	696	124	2			822	2120	0.00081195
891	M206I	985	202	19			1206		0
892	M206T	44	35	2			81		0
893	M206R	1					1		0
894	M206K	3	1				4		0
895	M206L	1	2			1	4		0
896	M206A					1	1		0
897	M206F			1			1		0
898	Y207H	65	10				75	144	5.51513e-05
899	Y207S	8	1				9		0
900	Y207C	24	1				25		0
901	Y207N	2	26	1			29		0
902	Y207D	2					2		0
903	Y207F		2	1			3		0
904	Y207M					1	1		0
905	M208T	966	50	2			1018	1436	0.000549981
906	M208I	235	63	4	2		304		0
907	M208V	87	6	2			95		0
908	M208K	1	5				6		0
909	M208L	9					9		0
910	M208R	1	1				2		0
911	M208A					1	1		0
912	M208G					1	1		0
913	G209D	12	1				13	29	1.11069e-05
914	G209S	10	4				14		0
915	G209A			1	1		2		0
916	T210A	175	44		1		220	608	0.000232861
917	T210I	304	13	2			319		0
918	T210S	27	3				30		0
919	T210K	1					1		0
920	T210H	1					1		0
921	T210L	1					1		0
922	T210E	1					1		0
923	T210P	0	1	1		1	3		0
924	T210M		31	1			32		0
925	L211I	73	14				87	147	5.63003e-05
926	L211P	37	7		1		45		0
927	L211F	3	1				4		0
928	L211H	5					5		0
929	L211V	1					1		0
930	L211R	5					5		0
931	S212F	1		1			2	12	4.59594e-06
932	S212A	2	7				9		0
933	S212P				1		1		0
934	Y213F	1					1	2	7.6599e-07
935	Y213H	1					1		0
936	E214A	32	6	3			41	186	7.12371e-05
937	E214G	97	3	1			101		0
938	E214K	29	2	1			32		0
939	E214D	10	1				11		0
940	E214Q	1					1		0
941	Q215H	10	2				12	51	1.95328e-05
942	Q215E	6					6		0
943	Q215R	20	4				24		0
944	Q215K	5	1				6		0
945	Q215L	2					2		0
946	Q215F			1			1		0
947	F216L	163	52	10			225	231	8.84719e-05
948	F216Y	2					2		0
949	F216S	1					1		0
950	F216V	3					3		0
951	K217R	107	9				116	118	4.51934e-05
952	K217M	1					1		0
953	K217Q	1					1		0
954	K218T	21					21	512	0.000196094
955	K218R	129	260	28			417		0
956	K218N	27	5				32		0
957	K218Q	13	4				17		0
958	K218E	20	3				23		0
959	K218I	2					2		0
960	G219S	9	2				11	14	5.36193e-06
961	G219C	3					3		0
962	V220I	254	177	11			442	633	0.000242436
963	V220F	160	19	1			180		0
964	V220A	6	4				10		0
965	V220D	1					1		0
966	Q221H	68	9	4			81	160	6.12792e-05
967	Q221R	49	6	12	2		69		0
968	Q221L	2					2		0
969	Q221K	1	6				7		0
970	Q221P	1					1		0
971	I222T	623	162	9			794	1016	0.000389123
972	I222V	151	9	1			161		0
973	I222M	35	8				43		0
974	I222L	9	5				14		0
975	I222K	1	2				3		0
976	I222F				1		1		0
977	P223S	1214	209	21			1444	6013	0.00230295
978	P223L	3869	465	184	3		4521		0
979	P223H	31	7	1			39		0
980	P223T	3	1				4		0
981	P223F	5					5		0
982	C224S	1					1	2	7.6599e-07
983	C224F				1		1		0
984	T225M	2628	345	44	2		3019	3137	0.00120146
985	T225K	61	2				63		0
986	T225A	48	1	1			50		0
987	T225R	1	1				2		0
988	T225S	0	3				3		0
989	C226R			1			1	1	3.82995e-07
990	G227S	36	2				38	50	1.91498e-05
991	G227D	7					7		0
992	G227R		2				2		0
993	G227C		1				1		0
994	G227V		1				1		0
995	G227Y					1	1		0
996	K228R	105	15				120	198	7.5833e-05
997	K228E	22	4				26		0
998	K228T	45					45		0
999	K228N	5		1			6		0
1000	K228I	1					1		0
1001	Q229R	137	22	1	1	1	162	263	0.000100728
1002	Q229L	3					3		0
1003	Q229H	65	2				67		0
1004	Q229K	24	3	1			28		0
1005	Q229P	3					3		0
1006	A230V	49	19	34			102	114	4.36614e-05
1007	A230T	1					1		0
1008	A230S	7	2			1	10		0
1009	A230P			1			1		0
1010	T231I	563	138	11			712	788	0.0003018
1011	T231A	9	2				11		0
1012	T231K	57	6				63		0
1013	T231P		1				1		0
1014	T231R			1			1		0
1015	K232E	5					5	26076	0.00998698
1016	K232T	278	7	1			286		0
1017	K232Q	23304	2198	184	2		25688		0
1018	K232N	59	2				61		0
1019	K232R	21	13				34		0
1020	K232I	2					2		0
1021	Y233H	1	1				2	4	1.53198e-06
1022	Y233F	1					1		0
1023	Y233I					1	1		0
1024	L234I	20	3				23	25	9.57488e-06
1025	L234V	1	1				2		0
1026	V235L	93	59	2			154	358	0.000137112
1027	V235A	59	16				75		0
1028	V235I	71	52	5			128		0
1029	V235G	1					1		0
1030	Q236R	34	12	1			47	110	4.21295e-05
1031	Q236K	5					5		0
1032	Q236H	2	1				3		0
1033	Q236L	3	45	7			55		0
1034	Q237R	1					1	1	3.82995e-07
1035	E238K	48	2				50	309	0.000118346
1036	E238D	129	66	7			202		0
1037	E238V	8	1				9		0
1038	E238A	9	1				10		0
1039	E238G	38					38		0
1040	S239A	7					7	13	4.97894e-06
1041	S239L	2	3	1			6		0
1042	P240S	2017	411	22			2450	2887	0.00110571
1043	P240L	230	55	2	4		291		0
1044	P240H	60	15	1			76		0
1045	P240T	57	5				62		0
1046	P240R	2					2		0
1047	P240A		6				6		0
1048	F241L	2					2	3	1.14899e-06
1049	F241S			1			1		0
1050	V242A	19	3				22	218	8.34929e-05
1051	V242I	188	5				193		0
1052	V242L	1					1		0
1053	V242F	1	1				2		0
1054	M243I	327	15				342	491	0.000188051
1055	M243V	117	16				133		0
1056	M243L	9	4				13		0
1057	M243T	2	1				3		0
1058	M244L	53	40	2			95	97	3.71505e-05
1059	M244I	1					1		0
1060	M244V		1				1		0
1061	S245P	1					1	3	1.14899e-06
1062	S245L	2					2		0
1063	A246T	316	367	2			685	1130	0.000432785
1064	A246V	328	52	3	3		386		0
1065	A246S	31	9	2			42		0
1066	A246E	12	2				14		0
1067	A246G	2	1				3		0
1068	P247S	374	37	429	1		841	2012	0.000770586
1069	P247L	887	93	7			987		0
1070	P247T	159	13	1			173		0
1071	P247Q	11					11		0
1072	P248F	20	6				26	144	5.51513e-05
1073	P248L	53	5	3	1		62		0
1074	P248S	52	3				55		0
1075	P248H	1					1		0
1076	A249V	471	83	35			589	1187	0.000454615
1077	A249T	165	45	1			211		0
1078	A249D	291	16				307		0
1079	A249S	59	19	1			79		0
1080	A249G	1					1		0
1081	Q250L	423	131	12	1		567	1709	0.000654539
1082	Q250H	777	141	34			952		0
1083	Q250R	72	15	1			88		0
1084	Q250P	24	60	1			85		0
1085	Q250K	9	5				14		0
1086	Q250E	2	1				3		0
1087	Y251C	287	26	4			317	520	0.000199157
1088	Y251H	55	6				61		0
1089	Y251S	1					1		0
1090	Y251N		130	10	1		141		0
1091	E252G	22	2				24	174	6.66412e-05
1092	E252K	106	5				111		0
1093	E252A	15	9				24		0
1094	E252V	7	1				8		0
1095	E252D	5					5		0
1096	E252Q	2					2		0
1097	L253F	3	7	2			12	15	5.74493e-06
1098	L253I	3					3		0
1099	K254E	15	1				16	523	0.000200306
1100	K254N	363	12	1			376		0
1101	K254R	83	12				95		0
1102	K254T	7	27				34		0
1103	K254Q	2					2		0
1104	H255R	115	30	4	46		195	1210	0.000463424
1105	H255Y	735	135	2			872		0
1106	H255P	12	8	2			22		0
1107	H255Q	84	3	1			88		0
1108	H255N	13					13		0
1109	H255D	2					2		0
1110	H255L	18					18		0
1111	G256S	68	3				71	181	6.93221e-05
1112	G256D	96	4				100		0
1113	G256C	7					7		0
1114	G256V	0	1	1			2		0
1115	G256A		1				1		0
1116	T257I	1484	255	52			1791	1905	0.000729606
1117	T257A	90	6				96		0
1118	T257R	16					16		0
1119	T257V	1	1				2		0
1120	F258S	2					2	5	1.91498e-06
1121	F258L	0	2	1			3		0
1122	T259I	11214	1348	134	7	1	12704	12808	0.0049054
1123	T259A	62	1	1			64		0
1124	T259N	35	2				37		0
1125	T259V	1					1		0
1126	T259S			2			2		0
1127	C260F	1					1	1	3.82995e-07
1128	A261S	3	14				17	59	2.25967e-05
1129	A261V	35	7				42		0
1130	S262N	56	4	1			61	166	6.35772e-05
1131	S262C	14	5				19		0
1132	S262I	76	9		1		86		0
1133	E263V	10	1				11	228	8.73229e-05
1134	E263G	50	13	2			65		0
1135	E263D	74	9				83		0
1136	E263A	30	7	32			69		0
1137	Y264H		4				4	4	1.53198e-06
1138	T265N	150	31				181	1420	0.000543853
1139	T265I	288	27	1			316		0
1140	T265A	772	149	1			922		0
1141	T265P	1					1		0
1142	G266D	8	1				9	9	3.44696e-06
1143	N267T	30	3				33	260	9.95787e-05
1144	N267K	22					22		0
1145	N267D	30	118				148		0
1146	N267S	44	5				49		0
1147	N267I	3	1				4		0
1148	N267Y	3	1				4		0
1149	Y268H	57	11	3			71	123	4.71084e-05
1150	Y268C	47	1				48		0
1151	Y268F	2					2		0
1152	Y268N	1					1		0
1153	Y268D	1					1		0
1154	Q269K	62	17	5			84	147	5.63003e-05
1155	Q269R	19	10				29		0
1156	Q269L	27	5				32		0
1157	Q269H	2					2		0
1158	C270Y	581	27	3			611	749	0.000286863
1159	C270R	89	3	2			94		0
1160	C270G	9					9		0
1161	C270W	2	1				3		0
1162	C270S	6					6		0
1163	C270F	24	1		1		26		0
1164	G271S	1					1	3	1.14899e-06
1165	G271T	1					1		0
1166	G271V		1				1		0
1167	K274R	100	5	1			106	109	4.17465e-05
1168	K274T	1	1				2		0
1169	K274N	1					1		0
1170	H275Y	444	51	2			497	499	0.000191115
1171	H275N		1				1		0
1172	H275L		1				1		0
1173	I276V	805	42				847	855	0.000327461
1174	I276M	1	2				3		0
1175	I276L	1	4				5		0
1176	T277I	7986	2474	53	1		10514	10561	0.00404481
1177	T277N	32	3				35		0
1178	T277A	9	1				10		0
1179	T277F	1					1		0
1180	T277S	1					1		0
1181	S278F	287	224	1			512	521	0.00019954
1182	S278A	5					5		0
1183	S278C	2	1				3		0
1184	S278Y	1					1		0
1185	K279N	59	6				65	148	5.66833e-05
1186	K279I	4					4		0
1187	K279R	68	4				72		0
1188	K279E	1	2				3		0
1189	K279T	4					4		0
1190	E280K	38	12				50	139	5.32363e-05
1191	E280G	19	5				24		0
1192	E280A	6	2				8		0
1193	E280D	16	38	1			55		0
1194	E280Q	1					1		0
1195	E280R	1					1		0
1196	T281I	174	55	11	1		241	360	0.000137878
1197	T281A	28	51	1			80		0
1198	T281N	35	2				37		0
1199	T281S	1					1		0
1200	T281P		1				1		0
1201	L282F	38	8				46	61	2.33627e-05
1202	L282V	1	10	1			12		0
1203	L282S		3				3		0
1204	Y283C	293	43	5			341	372	0.000142474
1205	Y283H	26					26		0
1206	Y283S	5					5		0
1207	C284Y	38					38	1208	0.000462658
1208	C284F	80					80		0
1209	C284R	26	1032	23			1081		0
1210	C284S	8					8		0
1211	C284W		1				1		0
1212	I285V	91	5				96	135	5.17043e-05
1213	I285M	15	1	1			17		0
1214	I285L	13	2	4	2		21		0
1215	I285T	1					1		0
1216	D286N	235	33				268	333	0.000127537
1217	D286E	60	4				64		0
1218	D286Y	1					1		0
1219	G287D	5					5	30	1.14899e-05
1220	G287C	11	7	1			19		0
1221	G287S	3		2			5		0
1222	G287V	1					1		0
1223	A288V	504	63	2			569	1112	0.000425891
1224	A288T	449	11				460		0
1225	A288S	37	19				56		0
1226	A288D	27					27		0
1227	L289I	3					3	111	4.25125e-05
1228	L289S	70	19	1			90		0
1229	L289V	12		1			13		0
1230	L289Y		5				5		0
1231	L290F	2504	839	28	1		3372	3442	0.00131827
1232	L290I	58	2	1			61		0
1233	L290P	4					4		0
1234	L290R	4					4		0
1235	L290H		1				1		0
1236	T291A	90	4				94	3452	0.0013221
1237	T291I	2858	433	44	3		3338		0
1238	T291R	4					4		0
1239	T291K	9	7				16		0
1240	K292R	88	18	1			107	468	0.000179242
1241	K292M	6	6	1			13		0
1242	K292Q	18					18		0
1243	K292N	73	30	2			105		0
1244	K292E	22	5	1			28		0
1245	K292T	28	169				197		0
1246	S293F	495	102	22			619	716	0.000274225
1247	S293P	15	11	1			27		0
1248	S293Y	53	7	1			61		0
1249	S293A	7		1			8		0
1250	S293C	1					1		0
1251	S294L	829	136	11			976	1317	0.000504405
1252	S294A	92	22	1	2		117		0
1253	S294P	129	51	36			216		0
1254	S294T	5	2	1			8		0
1255	E295G	25	2				27	245	9.38338e-05
1256	E295K	37	20				57		0
1257	E295A	20	3	16			39		0
1258	E295V	90					90		0
1259	E295D	14	8				22		0
1260	E295Q	2	8				10		0
1261	Y296H	178	15	4			197	220	8.42589e-05
1262	Y296C	22	1				23		0
1263	K297E	29	161				190	340	0.000130218
1264	K297R	56	7				63		0
1265	K297N	17	13	2			32		0
1266	K297T	51	1				52		0
1267	K297I	0	3				3		0
1268	G298A	4		1			5	38	1.45538e-05
1269	G298S	5	1				6		0
1270	G298V	9	3				12		0
1271	G298R	12	1				13		0
1272	G298C			2			2		0
1273	P299L	704	162	6			872	3657	0.00140061
1274	P299S	1159	1185	74			2418		0
1275	P299H	215	92	1			308		0
1276	P299T	33		2			35		0
1277	P299R		24				24		0
1278	I300V	679	68				747	753	0.000288395
1279	I300F	1					1		0
1280	I300L		3				3		0
1281	I300T		2				2		0
1282	T301A	40	2				42	48	1.83838e-05
1283	T301M	3	1				4		0
1284	T301S	1					1		0
1285	T301R			1			1		0
1286	D302N	78	7				85	99	3.79165e-05
1287	D302E	11		1			12		0
1288	D302Y	1					1		0
1289	D302M	0	1				1		0
1290	V303I	116	110	2			228	238	9.11528e-05
1291	V303A	7					7		0
1292	V303F		2	1			3		0
1293	F304L	57	18	1			76	100	3.82995e-05
1294	F304V	9	1				10		0
1295	F304C	7	2				9		0
1296	F304Y	3					3		0
1297	F304S		1	1			2		0
1298	Y305H	34					34	37	1.41708e-05
1299	Y305C	1					1		0
1300	Y305N	1					1		0
1301	Y305L		1				1		0
1302	K306R	57	24				81	162	6.20452e-05
1303	K306E	39	3	1			43		0
1304	K306N	15	2				17		0
1305	K306I	3					3		0
1306	K306Q	2					2		0
1307	K306T	1	7	8			16		0
1308	E307D	17	4				21	94	3.60015e-05
1309	E307G	63	1				64		0
1310	E307A	5					5		0
1311	E307K	4					4		0
1312	N308S	191	467	24	1		683	846	0.000324014
1313	N308Y	3					3		0
1314	N308D	59	10				69		0
1315	N308H	15					15		0
1316	N308T	9	4				13		0
1317	N308K	9	53	1			63		0
1318	S309N	2393	76	1	5		2475	2697	0.00103294
1319	S309V	6					6		0
1320	S309G	40	5	1			46		0
1321	S309I	97	34	5	1		137		0
1322	S309C	4					4		0
1323	S309Y	1					1		0
1324	S309T	17					17		0
1325	S309R	10	1				11		0
1326	Y310H	3					3	5	1.91498e-06
1327	Y310N	0	1				1		0
1328	Y310F		1				1		0
1329	T311A	47	27	16			90	3704	0.00141861
1330	T311I	763	2739	91			3593		0
1331	T311K	19	1	1			21		0
1332	T312A	1	2				3	10	3.82995e-06
1333	T312I	3	3				6		0
1334	T312P		1				1		0
1335	T313I	172	35	4			211	894	0.000342398
1336	T313N	645	23				668		0
1337	T313S	1					1		0
1338	T313A	11	3				14		0
1339	I314T	74	10	1			85	217	8.311e-05
1340	I314M	16	1				17		0
1341	I314L	12	2	1			15		0
1342	I314V	77	16	2			95		0
1343	I314K	5					5		0

## Sheet: single
Variant	No. sequences
E1K	58
E1A	19
E1D	127
E1V	8
E1Q	2
E1G	6
V2L	167
V2M	43
V2A	305
V2G	2
R3S	110
R3K	41
R3M	64
R3G	27
R3T	7
T4I	2523
T4A	13
T4V	1
T4N	13
T4S	1
I5T	200
I5M	3
I5K	134
I5V	151
I5S	3
I5L	1
I5F	1
K6R	29
K6N	4
K6E	1
V7L	41
V7A	10
V7M	19
F8C	233
F8L	305
F8S	16
F8V	1
T9I	194
T9A	32
T9K	13
T10I	2
T10A	1
V11I	28
V11L	1
V11A	1
D12E	24
D12K	1
D12N	1
N13Y	50
N13D	1
N13S	23
N13T	1
N13K	1
N13H	2
I14T	81
I14V	86
I14S	11
I14L	8
I14F	10
N15S	1
L16I	35
L16F	389
L16R	4
L16P	1
L16V	1
H17R	11
H17Y	53
T18M	480
T18A	241
T18K	15
Q19R	101
Q19H	1679
Q19L	163
Q19K	28
Q19P	1
Q19Y	6
V20F	826
V20S	21
V20A	162
V20I	281
V20G	2
V20L	2
V20D	1
V21M	233
V21L	40
V21A	40
V21G	3
D22N	126
D22E	8
D22Y	88
D22A	24
D22G	22
M23V	171
M23I	811
M23T	27
M23L	23
S24L	5883
S24P	14
S24A	6
S24T	4
M25I	248
M25T	104
M25K	67
M25R	37
M25L	18
M25V	34
T26I	1544
T26A	65
T26P	23
T26R	1
T26S	1
T26K	1
Y27C	36
Y27H	4
Y27F	1
Y27S	1
G28E	157
G28V	68
G28R	152
G28A	2
Q29R	687
Q29L	36
Q29H	5
Q29K	27
Q30R	64
Q30H	37
Q30L	6
Q30K	1
F31L	26
F31S	18
F31Y	3
F31V	1
F31C	4
G32C	33
G32D	83
G32S	94
G32A	1
G32V	5
P33L	281
P33S	454
P33R	1
P33Q	10
P33T	1
T34I	1854
T34A	18
T34S	1
T34P	2
Y35F	1
Y35C	73
L36F	47
L36S	89
L36W	2
L36M	3
D37N	354
D37G	81
D37A	7
D37E	62
D37Y	21
G38V	1
A39S	39
A39T	1
A39G	28
D40N	10
D40A	258
D40V	21
D40G	5
D40Y	2
D40E	1
V41I	38
V41F	17
V41A	46
V41G	1
T42I	980
T42S	97
T42N	3
T42A	2
K43R	68
K43T	3
K43E	2
K43Q	1
K43N	14
I44V	96
I44T	106
I44L	10
I44M	3
K45Q	5
K45R	5
K45N	2
K45T	1
P46S	191
P46L	10
P46H	1
P46T	6
H47P	6
H47Y	228
H47R	401
H47L	31
H47N	4
H47Q	8
H47D	1
N48K	32
N48D	11
N48S	71
N48T	27
N48I	4
N48Y	1
N48H	3
S49L	986
S49T	16
S49P	24
S49A	13
H50Y	190
H50R	11
H50L	45
H50N	1
H50Q	2
H50D	1
E51G	49
E51D	358
E51K	25
E51L	1
E51A	83
E51Q	41
E51V	3
G52S	27
G52D	12
G52R	2
G52C	132
G52V	7
K53R	156
K53E	3
T54I	108
T54A	155
F55L	28
F55C	1
F55V	6
F55I	4
F55S	1
Y56F	5
V57I	48
V57G	16
V57A	16
V57F	3
L58S	1
P59H	7
P59S	77
P59L	15
P59T	5
P59F	1
N60S	50
N60Y	2
N60T	53
N60I	5
N60D	2
N60H	1
D61E	8
D61G	212
D61A	13
D61Y	2
D62Y	336
D62A	23
D62G	34
D62N	44
D62E	774
T63I	291
T63A	30
T63N	27
L64I	18
L64P	16
L64V	2
L64Q	1
R65C	462
R65H	70
R65L	90
R65G	8
R65S	39
R65P	2
V66F	87
V66I	123
V66G	4
V66A	94
V66L	3
V66D	3
E67D	82
E67Q	2
A68V	458
A68G	12
A68T	23
A68S	13
F69S	37
F69L	105
F69Y	14
F69I	3
F69V	5
F69C	2
E70D	470
E70V	7
E70G	101
E70A	60
E70Y	22
E70K	21
Y71H	37
Y71C	2
Y71S	1
Y72H	8
Y72F	2
H73Q	302
H73Y	192
H73N	10
H73R	7
T74I	2929
T74N	1
T74A	64
T74K	7
T74S	1
T75P	27
T75A	38
T75N	73
T75I	666
T75S	1
D76E	24
D76N	1102
D76H	6
D76A	11
D76S	1
D76V	1
P77S	4676
P77L	99008
P77R	5
P77F	65
P77H	179
P77I	2
P77T	9
S78I	1
S78G	6
S78T	1
F79V	1
F79S	1
F79L	2
L80Q	44
L80M	29
L80F	4
G81C	1
G81V	1
R82M	1
Y83H	6
Y83C	3
M84I	543
M84T	107
M84V	18
M84L	2
S85P	1
A86V	120
A86T	217
A86S	143
L87S	5
L87V	1
N88K	47
N88Y	6
N88S	98
N88H	14
N88T	3
H89R	57
H89Y	66
H89N	11
H89Q	21
H89L	6
T90I	285
T90A	11
T90S	2
K91E	13
K91R	19
K91I	2
K91N	5
K91T	8
K91Y	1
K91Q	1
K92N	4895
K92R	27
K92Q	14
K92E	9
K92M	5
K92T	7
W93R	1
W93C	1
K94T	18
K94Q	55
K94R	580
K94E	669
K94N	12
K94I	2
P96S	321
P96T	41
P96L	327
P96A	12
P96Q	4
Q97H	73
Q97L	4
Q97R	3
Q97E	1
Q97K	1
V98I	46
V98F	1
V98A	2
V98S	1
N99S	75
N99T	82
N99D	14
N99Y	4
N99I	1
N99K	1
G100D	36
G100S	58
G100C	14
G100A	2
G100R	4
G100V	1
L101V	70
L101F	2
L101S	3
T102I	521
T102A	5
T102S	1
T102F	1
S103C	3
S103F	2
S103A	2
S103P	1
I104V	29
I104L	2
K105E	17
K105R	27
K105I	24
K105N	15
K105T	7
W106C	3
W106L	5
W106G	2
A107V	888
A107T	546
A107S	22
A107Q	6
D108A	86
D108G	60
D108Y	57
D108N	28
D108V	2
D108E	4
N109D	45
N109S	27
N109K	1
N110S	5
C111R	2
Y112H	25
Y112C	16
Y112F	2
L113I	46
L113V	3
L113F	1
A114T	88
A114V	9
A114S	9
T115N	28
T115I	510
T115A	180
T115S	3
A116V	2141
A116T	98
A116S	6174
A116G	1
A116E	1
L117W	18
L117M	4
L117F	339
L117V	29
L117G	3
T119I	2353
T119A	95
T119K	2
L120F	201
L120I	1162
L120T	1
L120V	2
Q121P	1
Q122H	4
Q122R	1
I123M	19
I123V	88
I123L	58
I123T	2
E124D	313
E124A	8
E124G	6
E124K	2
E124V	3
E124Q	1
L125F	5
L125M	1
L125S	1
L125V	1
K126N	2
K126R	34
K126Q	15
F127L	52
F127S	1
N128D	26
N128K	36
N128S	155
N128T	23
N128Y	2
P129S	1384
P129L	59
P129T	73
P129Q	2
P130L	183
P130S	51
P130H	42
P130T	2
A131S	61
A131V	82
L132I	10
Q133H	1
Q133L	1
D134E	13
D134H	3
D134G	1
A135S	46
A135T	2
A135V	3
Y136C	1
R138S	80
R138G	30
R138I	5
R138T	1
R138K	1
A139S	16
A139T	1
R140K	10
R140M	1
A141V	1
A141G	7
A141S	1
G142S	101
G142C	36
G142V	1
E143D	27
E143K	24
E143A	13
E143V	2
A144S	12
A144G	58
A144V	12
A144T	11
A145D	174785
A145V	153
A145T	86
A145S	146
A145G	3
A145P	1
A145N	1
N146S	34
N146H	2
N146D	15
F147L	146
F147I	22
F147V	6
F147C	8
C148S	16
A149P	1
A149V	2
A149S	4
L150F	32
L150I	28
I151V	337
I151S	3
I151T	79
I151L	2
I151F	1
L152F	81
L152V	29
L152I	16
A153T	61
A153V	78
A153S	31
Y154H	7
Y154C	1
Y154F	2
C155Y	15
C155G	1
C155R	1
C155S	3
C155F	1
N156T	11
N156S	53
N156D	17
N156K	22
N156H	1
N156Y	2
K157N	733
K157R	46
K157M	1
K157T	6
T158I	176
T158P	8
T158A	33
V159I	229
V159L	17
G160S	64
G160C	48
G160D	16
G160A	2
E161D	4436
E161A	29
E161K	21
E161G	75
E161V	11
L162F	18
L162S	20
L162V	3
L162I	1
G163S	130
G163C	84
G163A	1
G163D	1
D164S	2
D164N	1
D164G	3
D164E	5
V165A	27
V165I	351
V165F	11
V165L	1
V165D	1
R166K	10
E167A	3
E167V	4
E167G	3
E167D	4
E167K	2
T168A	33
T168I	356
M169I	280
M169V	16
M169L	30
M169T	2
S170I	143
S170R	697
S170N	143
S170G	71
S170T	15
S170F	28
S170C	7
Y171H	59
Y171F	12
Y171C	36
Y171N	1
L172V	18
L172F	3
L172M	1
F173Y	4
F173L	43
F173C	5
Q174K	48
Q174L	12
Q174H	18
Q174E	1
Q174R	212
Q174P	2
H175Y	284
H175R	19
H175N	3
H175Q	21
H175L	1
A176V	67
A176T	77
A176S	9
N177S	252
N177K	11
N177Y	36
N177H	25
N177D	12
N177T	15
N177I	2
L178V	200
L178I	4
L178S	1
L178F	1
D179N	71
D179E	16
D179Y	28
D179G	72
D179V	1
D179A	2
S180F	172
S180P	19
S180A	2
S180Y	4
S180T	1
C181Y	52
C181F	77
C181S	20
C181W	2
C181R	1
K182R	22
K182N	4
K182T	1
K182E	6
K182Q	8
R183S	21
R183G	20
R183K	1
V184I	354
V184A	9
V184F	5
L185F	20
L185S	32
L185V	26
L185M	1
L185W	65
N186S	141
N186K	72
N186D	25
N186H	3
N186T	1
N186Y	1
V187M	187
V187E	1
V187A	964
V187I	2
V187L	51
V188A	8
V188M	25
V188L	93
C189F	1
C189R	1
K190R	141
K190T	2
K190I	7
K190E	5
T191I	2442
T191A	61
T191N	169
T191P	1
C192W	1
C192F	2
G193R	27
G193V	5
G193E	1
Q194R	24
Q194P	11
Q194L	48
Q194H	2
Q194E	4
Q194K	12
Q195R	101
Q195H	3056
Q195K	23
Q195E	5
Q195L	27
Q196R	65
Q196L	518
Q196H	214
Q196P	4
Q196K	7
T197I	1450
T197A	46
T197K	15
T198I	757
T198A	39
T198N	24
T198S	1
T198H	1
L199F	874
L199I	87
L199R	9
L199P	1
L199H	1
L199V	1
K200N	1190
K200T	10
K200R	427
K200M	13
K200Q	1
K200E	9
G201S	249
G201D	27
G201C	17
V202I	208
V202L	40
V202G	2
V202A	16
E203K	46
E203D	619
E203V	2
E203G	37
E203A	31
E203Q	1
A204T	148
A204S	50
V205A	1
V205I	183
M206V	696
M206I	985
M206T	44
M206R	1
M206K	3
M206L	1
Y207H	65
Y207S	8
Y207C	24
Y207N	2
Y207D	2
M208T	966
M208I	235
M208V	87
M208K	1
M208L	9
M208R	1
G209D	12
G209S	10
T210A	175
T210I	304
T210S	27
T210K	1
T210H	1
T210L	1
T210E	1
L211I	73
L211P	37
L211F	3
L211H	5
L211V	1
L211R	5
S212F	1
S212A	2
Y213F	1
Y213H	1
E214A	32
E214G	97
E214K	29
E214D	10
E214Q	1
Q215H	10
Q215E	6
Q215R	20
Q215K	5
Q215L	2
F216L	163
F216Y	2
F216S	1
F216V	3
K217R	107
K217M	1
K217Q	1
K218T	21
K218R	129
K218N	27
K218Q	13
K218E	20
K218I	2
G219S	9
G219C	3
V220I	254
V220F	160
V220A	6
V220D	1
Q221H	68
Q221R	49
Q221L	2
Q221K	1
Q221P	1
I222T	623
I222V	151
I222M	35
I222L	9
I222K	1
P223S	1214
P223L	3869
P223H	31
P223T	3
P223F	5
C224S	1
T225M	2628
T225K	61
T225A	48
T225R	1
G227S	36
G227D	7
K228R	105
K228E	22
K228T	45
K228N	5
K228I	1
Q229R	137
Q229L	3
Q229H	65
Q229K	24
Q229P	3
A230V	49
A230T	1
A230S	7
T231I	563
T231A	9
T231K	57
K232E	5
K232T	278
K232Q	23304
K232N	59
K232R	21
K232I	2
Y233H	1
Y233F	1
L234I	20
L234V	1
V235L	93
V235A	59
V235I	71
V235G	1
Q236R	34
Q236K	5
Q236H	2
Q236L	3
Q237R	1
E238K	48
E238D	129
E238V	8
E238A	9
E238G	38
S239A	7
S239L	2
P240S	2017
P240L	230
P240H	60
P240T	57
P240R	2
F241L	2
V242A	19
V242I	188
V242L	1
V242F	1
M243I	327
M243V	117
M243L	9
M243T	2
M244L	53
M244I	1
S245P	1
S245L	2
A246T	316
A246V	328
A246S	31
A246E	12
A246G	2
P247S	374
P247L	887
P247T	159
P247Q	11
P248F	20
P248L	53
P248S	52
P248H	1
A249V	471
A249T	165
A249D	291
A249S	59
A249G	1
Q250L	423
Q250H	777
Q250R	72
Q250P	24
Q250K	9
Q250E	2
Y251C	287
Y251H	55
Y251S	1
E252G	22
E252K	106
E252A	15
E252V	7
E252D	5
E252Q	2
L253F	3
L253I	3
K254E	15
K254N	363
K254R	83
K254T	7
K254Q	2
H255R	115
H255Y	735
H255P	12
H255Q	84
H255N	13
H255D	2
H255L	18
G256S	68
G256D	96
G256C	7
T257I	1484
T257A	90
T257R	16
T257V	1
F258S	2
T259I	11214
T259A	62
T259N	35
T259V	1
C260F	1
A261S	3
A261V	35
S262N	56
S262C	14
S262I	76
E263V	10
E263G	50
E263D	74
E263A	30
T265N	150
T265I	288
T265A	772
T265P	1
G266D	8
N267T	30
N267K	22
N267D	30
N267S	44
N267I	3
N267Y	3
Y268H	57
Y268C	47
Y268F	2
Y268N	1
Y268D	1
Q269K	62
Q269R	19
Q269L	27
Q269H	2
C270Y	581
C270R	89
C270G	9
C270W	2
C270S	6
C270F	24
G271S	1
G271T	1
K274R	100
K274T	1
K274N	1
H275Y	444
I276V	805
I276M	1
I276L	1
T277I	7986
T277N	32
T277A	9
T277F	1
T277S	1
S278F	287
S278A	5
S278C	2
S278Y	1
K279N	59
K279I	4
K279R	68
K279E	1
K279T	4
E280K	38
E280G	19
E280A	6
E280D	16
E280Q	1
E280R	1
T281I	174
T281A	28
T281N	35
T281S	1
L282F	38
L282V	1
Y283C	293
Y283H	26
Y283S	5
C284Y	38
C284F	80
C284R	26
C284S	8
I285V	91
I285M	15
I285L	13
I285T	1
D286N	235
D286E	60
D286Y	1
G287D	5
G287C	11
G287S	3
G287V	1
A288V	504
A288T	449
A288S	37
A288D	27
L289I	3
L289S	70
L289V	12
L290F	2504
L290I	58
L290P	4
L290R	4
T291A	90
T291I	2858
T291R	4
T291K	9
K292R	88
K292M	6
K292Q	18
K292N	73
K292E	22
K292T	28
S293F	495
S293P	15
S293Y	53
S293A	7
S293C	1
S294L	829
S294A	92
S294P	129
S294T	5
E295G	25
E295K	37
E295A	20
E295V	90
E295D	14
E295Q	2
Y296H	178
Y296C	22
K297E	29
K297R	56
K297N	17
K297T	51
G298A	4
G298S	5
G298V	9
G298R	12
P299L	704
P299S	1159
P299H	215
P299T	33
I300V	679
I300F	1
T301A	40
T301M	3
T301S	1
D302N	78
D302E	11
D302Y	1
V303I	116
V303A	7
F304L	57
F304V	9
F304C	7
F304Y	3
Y305H	34
Y305C	1
Y305N	1
K306R	57
K306E	39
K306N	15
K306I	3
K306Q	2
K306T	1
E307D	17
E307G	63
E307A	5
E307K	4
N308S	191
N308Y	3
N308D	59
N308H	15
N308T	9
N308K	9
S309N	2393
S309V	6
S309G	40
S309I	97
S309C	4
S309Y	1
S309T	17
S309R	10
Y310H	3
T311A	47
T311I	763
T311K	19
T312A	1
T312I	3
T313I	172
T313N	645
T313S	1
T313A	11
I314T	74
I314M	16
I314L	12
I314V	77
I314K	5

## Sheet: double
Variant1	Variant2	No. sequences
E1D	F69L	1
E1D	P77L	1
E1Q	L117V	1
E1G	A145D	1
E1Q	T191I	1
E1A	Q195H	1
E1Q	L211P	1
E1K	K232Q	1
E1G	E238V	1
E1A	T259I	1
E1Q	T277I	1
E1G	Y283C	1
E1K	T291A	1
E1A	T4I	2
E1D	T277I	2
E1S	P77L	4
E1K	A145D	4
E1K	P77L	7
E1A	P77L	13
E1A	A145D	13
V2L	T18M	1
V2A	P33L	2
V2A	F69L	1
V2L	P77L	11
V2M	P77L	1
V2A	A116T	3
V2L	A145D	73
V2M	A145D	2
V2L	V187L	1
V2L	V187A	3
V2M	V187A	1
V2A	K200N	1
V2A	M206V	1
V2L	M208I	2
V2A	H255Y	1
V2A	T291I	1
V2M	T291I	1
R3S	L16F	1
R3G	R65C	1
R3K	D76N	17
R3S	P77L	2
R3K	P77L	2
R3S	H89R	1
R3K	K91R	1
R3K	K92N	1
R3S	L120I	1
R3S	P129S	1
R3M	A135S	25
R3M	A145D	2
R3S	A145D	68
R3K	A145D	5
R3S	E161D	1
R3S	Q195H	3
R3S	P223L	1
R3S	K232Q	7
R3K	P240S	3
R3S	H255Q	1
R3K	T259I	1
R3S	T259I	1
R3K	I276V	1
R3S	L290F	1
R3K	S293F	1
R3M	S294L	2
R3S	E307D	1
T4I	Q19H	1
T4I	T74I	4
T4I	P77L	48
T4I	P77H	2
T4I	K92N	2
T4I	T102I	1
T4I	S103C	2
T4I	A116V	8
T4I	A116S	1
T4I	L120F	1
T4I	P129S	3
T4I	P130L	1
T4I	I14T	1
T4A	A145D	538
T4I	A145D	114
T4N	A145D	1
T4I	I151V	1
T4I	E161D	2
T4I	F173L	1
T4I	A176Y	1
T4I	V187A	15
T4I	T198I	1
T4I	L199F	2
T4I	V205I	6
T4I	M206T	1
T4I	T210I	2
T4I	Q215R	1
T4I	A230V	1
T4I	K232Q	12
T4N	K232Q	1
T4I	V235L	2
T4I	P240S	1
T4A	A249V	1
T4I	T277I	16
T4I	S294T	1
T4I	K297T	1
T4I	P299H	2
T4I	T34I	3
T4I	F55I	1
T4I	E67D	1
T4I	D76N	1
T4I	P77S	4
T4I	P77T	1
T4I	M84I	2
I5V	T119I	1
I5V	P129S	4
I5V	A145D	2
I5T	S170G	2
I5V	M206I	2
I5V	T225M	7
I5K	K232Q	16
I5T	Q236R	2
I5V	T259I	9
I5V	S293F	1
I5V	T34I	5
I5T	T74I	4
I5V	P77H	4
I5V	P77L	3
K6R	A145D	1
K6N	R65C	2
K6N	A68V	62
V7L	T119I	1
V7L	A145D	7
V7M	A145D	1
V7A	A145D	2
V7L	T158I	2
V7L	Q19H	1
V7L	T191I	1
V7L	K200R	1
V7L	K232Q	1
V7A	T259I	1
V7A	E51D	1
F8L	I123V	1
F8S	A145D	2
F8Y	A145D	1
F8C	V187A	1
F8L	G201D	11
F8L	E238A	1
F8L	T26I	1
F8S	G28E	1
F8L	T34I	24
F8C	R65H	1
F8L	R65L	2
F8L	V66F	1
F8S	D76N	1
T9I	A116S	5
T9I	P129S	4
T9I	R138S	3
T9A	A145D	2
T9I	A145D	8
T9I	M23I	1
T9I	T259I	1
T9S	S262N	1
T9I	T291I	1
T9I	H50R	1
T9I	G52C	1
T9A	E70G	1
T9K	P77L	1
T9I	P77L	1
T10I	A153S	1
V11A	A145D	1
V11I	P77L	1
N13Y	A116S	343
N13S	A145D	1
N13Y	A145D	2
N13D	A145D	1
N13Y	E161D	1
N13S	E161D	6
N13S	M206I	1
N13S	K232Q	1
N13Y	T259I	1
N13Y	P77L	13
N13Y	K92R	1
I14S	T115N	2
I14V	L117V	1
I14T	T119I	1
I14T	A145D	1
I14V	A145D	4
I14S	A145D	2
I14V	I151T	1
I14V	K157N	1
I14T	M206I	1
I14L	K292T	1
I14T	P77L	2
I14V	P77L	1
L16F	I123M	6
L16I	A145D	13
L16F	A145D	5
L16H	A145D	6
L16V	A145D	8
L16F	Q195E	1
L16I	T197I	1
L16I	T225K	1
L16F	M23I	1
L16H	K232Q	2
L16I	S24L	1
L16I	P247S	4
L16F	T277I	8
L16F	L290F	6
L16F	S294L	1
L16F	P59L	1
L16F	D62E	1
L16F	R65C	1
L16V	A68V	1
L16F	P77L	3
L16R	P77L	1
L16H	P77L	3
L16I	P77L	1
L16F	K94E	1
L16F	P96L	2
H17R	A145D	1
H17Y	K232Q	1
H17R	V98F	1
T18M	A107T	3
T18M	A116S	8
T18A	A145D	1
T18M	A145D	51
T18M	Q19R	1
T18M	K218R	3
T18M	P223L	3
T18M	K232Q	2
T18A	S24L	1
T18M	A249V	1
T18M	Y251C	2
T18M	T259I	1
T18M	T26I	2
T18M	T277I	1
T18M	T42I	3
T18M	E51Q	1
T18M	T54I	1
T18M	P77L	15
T18K	P77L	1
T18A	L80F	2
T18M	K92N	5
Q19H	N109S	1
Q19H	A114T	1
Q19K	A116V	69
Q19H	T119I	18
Q19H	N128K	1
Q19H	P129S	2
Q19R	A145D	6
Q19K	A145D	1
Q19H	A145D	1
Q19H	T158I	1
Q19H	T191I	5
Q19H	V20I	1
Q19H	K200R	9
Q19H	G201S	2
Q19K	M208I	2
Q19H	L211P	3
Q19H	P223L	2
Q19H	T225M	2
Q19H	M23I	1
Q19H	K232N	1
Q19H	P240A	2
Q19H	A246V	3
Q19H	E252K	2
Q19H	T257I	1
Q19H	T259I	5
Q19H	T259A	1
Q19H	T26I	1
Q19H	Y268H	2
Q19H	T277I	1
Q19H	D286N	1
Q19H	L290F	1
Q19H	T291I	2
Q19H	S294A	1
Q19H	P299S	7
Q19H	V303I	1
Q19H	T313N	5
Q19H	T313I	1
Q19H	P33L	1
Q19H	T34I	1
Q19H	L36S	1
Q19H	P46L	1
Q19H	P46S	1
Q19H	H50L	2
Q19H	T63I	3
Q19H	R65C	1
Q19H	Y71H	2
Q19R	P77L	4
Q19H	P77L	5
Q19H	T90I	5
Q19H	K92E	1
Q19L	K92N	1
Q19H	K92N	1
V20F	A116V	1
V20I	T119I	2
V20F	T119I	2
V20F	A145D	411
V20I	A145D	6
V20A	A145D	1
V20F	A153V	1
V20A	Q195H	21
V20F	Q195H	1
V20A	L199F	1
V20F	V220A	2
V20F	P223L	3
V20F	T225M	34
V20F	M23I	24
V20A	K232Q	9
V20F	P247L	2
V20F	M25T	2
V20F	T257I	5
V20F	T259I	2
V20F	Q269K	15
V20A	K274T	1
V20F	T277I	2
V20A	S278F	7
V20F	L290F	5
V20F	T291I	1
V20I	T311I	1
V20F	N48Y	1
V20F	V66F	1
V20F	P77L	33
V20G	P77L	3
V20F	K92N	2
V21A	A145D	3
V21L	T191I	1
V21L	S294L	1
V21L	Y296H	1
V21M	N308S	371
V21M	R65C	2
V21M	P77L	3
V21A	K92N	3
D22Y	T34I	1
D22N	A145D	3
D22Y	A145D	10
D22Y	M169L	1
D22Y	N177H	1
D22N	T191I	1
D22Y	T225M	1
D22N	T259I	1
D22A	A288V	13
D22N	S294L	1
D22G	L36F	1
D22G	E51D	1
D22G	R65C	1
D22N	P77L	19
M23I	A107V	2
M23I	I123L	1
M23I	P129L	1
M23I	P129S	5
M23I	P130L	2
M23I	A145D	5277
M23V	A145D	7
M23T	A145D	2
M23I	T158A	1
M23I	E161D	1
M23I	V165A	1
M23I	T168I	1
M23I	S180F	1
M23I	M206I	6
M23L	M208T	14
M23I	P223L	47
M23I	T225M	9
M23I	T231K	1
M23K	K232Q	6
M23I	K232Q	9
M23I	V235A	2
M23V	P240S	30
M23I	T257I	1
M23I	T26I	1
M23I	T277I	1
M23V	T277I	1
M23I	P299L	2
M23I	T313I	1
M23I	R65C	3
M23I	T74I	5
M23V	P77L	2
M23T	P77L	10
M23I	P77L	33
M23I	P77S	1
M23I	M84I	16
M23I	K92N	1
M23I	W93C	2
S24L	T102I	2
S24L	L113I	1
S24L	T115A	1
S24L	A116V	2
S24L	A116T	1
S24L	T119I	1
S24L	L120I	1
S24L	I123M	1
S24L	P129S	4
S24L	R138S	3
S24L	A145D	1292
S24L	N146S	1
S24L	I151T	1
S24L	C155Y	1
S24L	K157N	1
S24L	E161K	1
S24L	H175Y	2
S24L	T191I	1
S24L	Q195R	1
S24L	E203K	1
S24L	E203A	2
S24L	M206V	5
S24L	M206I	1
S24L	I222T	3
S24L	P223L	6
S24L	T225M	15
S24L	T231I	1
S24L	K232Q	2
S24L	P240S	3
S24L	P240L	5
S24L	A246S	3
S24L	A246G	1
S24L	A246V	1
S24L	A246T	1
S24L	A249D	1
S24L	H255R	1
S24L	G256D	1
S24L	T257I	1
S24L	T259I	9
S24L	T277I	1
S24L	A288V	4
S24L	L290F	1
S24L	T291I	2
S24L	S293F	1
S24L	P299S	1
S24L	S309N	4
S24L	T42S	1
S24L	T42I	1
S24L	S49L	3
S24L	E51K	1
S24L	T63A	1
S24L	R65C	2
S24L	A68V	1
S24L	T75I	1
S24L	D76N	1
S24L	P77L	7
S24L	P77S	1
S24L	M84I	1
S24L	H89R	1
S24A	P96S	4
M25T	K94E	1
M25I	P77S	1
M25V	P77L	1
M25I	P77L	3
M25K	P77L	4
M25T	P77L	54
M25I	D62Y	1
M25T	H47R	1
M25T	T313N	1
M25T	L290F	1
M25I	T277I	1
M25T	T259I	1
M25I	A249T	32
M25T	K232Q	1
M25I	K232Q	1
M25I	K157N	5
M25V	A145D	1
M25R	A145D	5
M25T	A145D	20
M25I	A145D	22
M25T	P129S	7
M25T	T119I	1
T26P	P96L	4
T26I	K94E	1
T26I	K92N	2
T26I	P77L	31
T26A	P77S	1
T26I	P77S	1
T26A	P77L	1
T26I	T74I	1
T26I	F69L	13
T26I	R65S	1
T26I	S309N	2
T26I	T291I	2
T26I	K279N	1
T26A	K279N	1
T26I	A261V	1
T26I	T259I	2
T26P	T259I	1
T26I	G256A	1
T26I	K232Q	44
T26I	T225M	10
T26I	P223S	1
T26I	I222T	2
T26I	M208I	2
T26I	K200R	2
T26I	T198I	1
T26I	Q195H	2
T26I	S170R	1
T26I	I151T	4
T26I	A145D	26
T26A	A145D	1
T26I	N128S	1
T26I	A116S	52
T26A	A116V	1
T26I	A116T	1
T26I	A107T	1
Y27C	P77L	2
Y27F	P77L	1
G28R	P77L	4
G28E	P77L	7
G28R	T75S	1
G28E	A68V	1
G28E	Y56F	1
G28R	K306E	2
G28E	T291I	1
G28R	L290F	1
G28R	I276V	1
G28E	H275Y	1
G28V	T259I	2
G28E	K232Q	2
G28R	K232Q	2
G28R	L199F	7
G28E	A145D	4
G28R	A145D	7
G28V	T119I	2
G28R	T119A	1
G28R	A116S	2
G28E	A116S	1
Q29R	P77L	4
Q29K	P77L	2
Q29R	T75N	2
Q29R	K53R	1
Q29K	P299S	1
Q29R	S294L	6
Q29R	T291I	3
Q29R	T277I	13
Q29R	T259I	1
Q29R	K232Q	3
Q29L	K232Q	1
Q29R	T225M	6
Q29K	P223L	8
Q29R	M206I	1
Q29R	A204T	1
Q29R	T198A	26
Q29R	Q194L	8
Q29R	T191I	9
Q29K	T158I	12
Q29K	A145D	1
Q29R	A145D	1
Q29L	A145D	2
Q29H	A145D	1
Q29R	A116V	1
Q30R	M84I	1
Q30R	P77L	2
Q30H	P77L	2
Q30R	H73Y	1
Q30H	Y71C	1
Q30R	A145D	1
Q30H	A145D	1
F31L	A145D	17
F31L	K200N	1
F31C	K232Q	1
F31L	P77L	2
F31C	P77L	1
F31L	F173L	1
G32S	K92N	1
G32C	K92N	5
G32D	P77L	1
G32C	S294L	1
G32C	L290F	1
G32S	K232Q	1
G32D	K232Q	2
G32V	K232Q	1
G32S	A145D	1
G32C	A116S	1
P33S	K94E	40
P33L	K92N	1
P33S	M84I	2
P33S	P77L	87
P33L	P77L	48
P33L	P77S	4
P33L	P77F	1
P33S	D76N	1
P33L	A68V	2
P33S	S49L	2
P33S	T42I	2
P33S	T34I	1
P33S	T313I	1
P33L	T311I	2
P33S	T291I	1
P33L	T291I	2
P33S	T277I	178
P33L	T265I	1
P33L	K232R	7
P33S	K232Q	6
P33L	K232Q	2
P33Q	T197I	1
P33S	L185S	1
P33S	E161D	1
P33S	A145D	105
P33L	A145D	18
P33L	A145T	5
P33L	P129S	1
P33S	K126Q	1
T34I	K94E	1
T34I	P77L	43
T34I	P77S	1
T34I	D76N	5
T34I	T74I	6
T34I	V66F	1
T34I	D62E	3
T34I	D62Y	1
T34I	D61G	1
T34I	G52S	3
T34I	D37V	1
T34I	S309N	1
T34I	I300V	1
T34I	P299L	1
T34I	T291I	3
T34I	L290F	1
T34I	T281I	2
T34I	T277I	1
T34I	T259I	7
T34I	Q250R	15
T34I	P248L	1
T34I	P240S	34
T34I	P240L	1
T34I	V235I	4
T34I	K232Q	8
T34I	I222T	1
T34I	M206I	1
T34I	V205I	1
T34I	G201S	1
T34I	T198I	1
T34I	T197I	1
T34I	Q195H	2
T34I	T191I	1
T34I	S170R	1
T34I	D164G	1
T34I	K157N	7
T34I	A145D	74
T34N	A145D	1
T34I	P129S	3
T34I	G100S	8
Y35C	T277I	1
Y35C	A145D	1
Y35F	A145D	2
L36F	P77L	1
L36F	P77S	1
L36F	T63I	3
L36S	M243V	5
L36F	A145D	9
L36S	A145D	7
L36S	T102I	1
D37N	P77L	23
D37G	P77L	6
D37Y	P77L	1
D37E	P77L	1
D37A	P77L	1
D37G	T74I	7
D37N	D62Y	3
D37E	T313N	3
D37N	H275Y	1
D37N	K232Q	42
D37E	K232Q	2
D37N	A176V	1
D37G	T168I	1
D37N	E161D	1
D37N	A145D	72
D37E	A145D	2
D37G	A145D	8
D37Y	A145D	1
D37G	A145V	1
D37G	A141V	1
D37Y	A107T	2
G38V	D76N	1
A39S	A145D	2
D40A	P77L	1
D40N	T231I	4
D40G	T231I	1
D40A	M206V	5
D40N	A145D	1
D40A	A145D	1
D40E	A145D	3
V41A	P77L	1
V41A	K200N	2
V41I	A145D	3
V41A	A145D	4
T42I	K94R	1
T42I	A86S	1
T42I	P77L	2
T42I	T75I	1
T42I	T75N	1
T42I	D62E	1
T42I	F304L	1
T42I	T291K	1
T42I	T291I	3
T42S	T291I	1
T42I	Y283C	6
T42S	T265A	1
T42I	T259I	78
T42I	P240S	1
T42I	K232Q	12
T42I	T225M	2
T42I	K218R	1
T42I	Q195R	1
T42A	V187L	2
T42I	Y171H	3
T42I	A145D	11
T42S	A145D	2
T42A	A145D	3
T42I	A116V	1
T42I	L113I	1
T42I	A107T	1
K43R	D76N	1
K43R	R65L	1
K43R	A249V	1
K43N	A145D	2
I44T	K91R	1
I44V	P77L	45
I44T	P77L	2
I44T	T291I	1
I44T	T259I	1
I44T	M244L	36
I44T	I222T	2
I44V	A145P	3
I44L	A145D	2
I44M	A145D	4
I44T	A145D	3
K45R	A145D	7
K45T	P77L	1
K45Q	A116V	1
P46T	P77L	1
P46S	P77L	1
P46S	T277I	2
P46S	K232Q	1
P46S	I222V	1
P46S	A145D	1
H47Y	K92N	1
H47Y	A86S	1
H47Y	P77L	7
H47R	P77L	41
H47Y	P77S	2
H47Y	I314V	1
H47L	T291I	10
H47Y	T277I	2
H47Y	T259I	3
H47R	A249D	1
H47Y	K232Q	2
H47R	P223L	4
H47Y	P223L	1
H47P	M208T	2
H47Y	E203G	1
H47Y	G201S	1
H47Y	T197I	1
H47R	T197I	1
H47R	T191I	1
H47Y	V187A	20
H47Y	E161D	2
H47R	A145D	1
H47Y	A145D	6
H47N	A145D	1
H47Y	T119I	1
N48S	P77L	3
N48S	T75I	1
N48I	D62E	1
N48K	L290F	1
N48Y	S262I	1
N48S	P247L	1
N48D	K232Q	1
N48S	A145D	94
N48K	A145D	3
N48T	A145D	1
N48H	A145D	1
S49L	K92N	550
S49L	P77L	14
S49L	E67D	1
S49L	R65L	1
S49L	S309N	1
S49L	P299S	2
S49L	S294L	1
S49L	L290F	1
S49A	I285V	1
S49L	T277I	3
S49L	I276V	1
S49L	E252G	1
S49L	K232Q	5
S49L	M208T	4
S49L	E203A	2
S49L	T197I	4
S49L	Q196R	1
S49L	T191I	38
S49L	V187A	1
S49L	I151V	7
S49L	A145D	44
S49L	P130L	1
S49L	K105R	1
S49L	I104V	1
H50Y	P77L	2
H50Y	P77S	9
H50Y	A116S	98
H50Y	A145D	1
H50R	A145D	1
H50Q	M208T	1
H50Y	K232Q	87
H50R	K232Q	1
H50Y	T259I	4
H50N	T259I	36
H50N	T291I	6
H50Y	E51K	1
H50S	E51L	1
H50L	A68V	1
E51A	P77L	13
E51G	P77L	2
E51K	P77L	1
E51D	P77L	1
E51D	R65C	2
E51D	P299S	5
E51Q	G298V	1
E51A	K297R	1
E51Q	T277I	7
E51Q	I276V	2
E51D	H275Y	1
E51A	V235L	1
E51G	K232Q	1
E51Q	T225M	1
E51D	I222T	1
E51D	M206V	3
E51D	M206I	1
E51D	A145D	6
E51G	A145D	6
G52C	P96T	5
G52V	P77L	1
G52S	P77L	1
G52S	T259I	4
G52C	K232Q	1
G52S	T191I	1
G52D	A145D	7
G52S	A145D	1
G52V	A145D	1
G52C	A116S	2
K53R	P77L	35
K53E	R65C	1
K53E	P59S	1
K53R	S278F	2
K53R	T259I	1
K53R	Y171H	3
K53E	A145D	1
K53E	I123L	2
K53R	G100D	1
T54I	P77L	4
T54A	P77L	2
T54A	A68V	1
T54I	T291I	1
T54A	T259I	2
T54I	K232Q	1
T54A	T197I	1
T54I	Q196H	1
T54I	V165A	1
T54A	N146S	1
T54A	P130L	4
T54P	A116S	1
F55L	T277I	1
F55L	A145D	1
Y56F	K200N	1
Y56F	P77L	1
Y56H	A145D	1
Y56N	T119I	1
V57I	K92N	1
V57I	P77L	2
V57A	S293P	1
V57A	M208I	1
V57G	N177K	2
V57I	T168I	1
V57I	A145D	3
V57F	A145D	2
L58S	A145D	3
L58V	A145D	1
L58S	P59L	2
P59S	P77L	2
P59S	K232Q	1
P59T	P223S	1
P59S	T197I	21
P59S	T191I	1
P59S	A145D	3
N60D	P77L	1
N60S	P299L	1
N60Y	Q250P	1
N60S	A145D	1
N60D	A144V	1
D61G	P77L	8
D61G	T291I	1
D61G	T277N	2
D61G	Q250H	2
D61E	T231I	1
D61G	Q195H	1
D61G	A145D	3
D61A	A145D	1
D62E	A86V	1
D62E	P77S	12
D62Y	P77L	9
D62Y	P77S	2
D62E	P77L	2
D62V	E70G	1
D62E	P299L	2
D62E	P299S	1
D62E	S294L	1
D62E	L290F	17
D62E	D286N	13
D62E	I285V	1
D62N	T277I	5
D62E	P248F	2
D62Y	A246T	1
D62E	M243I	6
D62E	P240S	3
D62E	K232Q	5
D62E	T231A	1
D62E	A230V	1
D62E	T225M	1
D62E	P223S	1
D62Y	T210S	1
D62E	M208I	5
D62E	M206V	3
D62E	D179N	1
D62N	K157N	1
D62Y	A145D	6
D62G	A145D	1
D62A	A145D	1
D62N	A145D	1
D62E	P129S	1
T63N	K92N	1
T63I	K92N	1
T63I	A86V	1
T63I	P77L	3
T63A	P77L	1
T63I	P77S	1
T63N	P77L	1
T63I	K232Q	1
T63I	K200R	2
T63A	H175Y	2
T63I	E161D	12
T63N	A145D	2
T63I	A145D	8
T63P	A145D	2
T63A	A145D	1
T63A	A144V	1
T63I	T102I	2
L64P	P77S	4
L64P	T291I	1
L64I	A116S	1
L64V	K94R	2
R65C	H89D	1
R65C	P77L	19
R65L	P77L	2
R65H	H73Y	3
R65H	E70A	1
R65C	T313N	2
R65L	T311I	7
R65L	N308S	1
R65L	Y296H	1
R65C	T277I	1
R65C	C270Y	6
R65C	T265I	1
R65S	T259I	1
R65C	P240S	2
R65L	V235A	1
R65C	K232Q	19
R65C	T225M	1
R65C	P223L	7
R65C	I222T	1
R65H	K200N	1
R65C	A176V	1
R65C	T168I	1
R65H	T168I	3
R65L	E161D	1
R65C	V159I	1
R65H	L152F	1
R65H	A145D	6
R65C	A145D	39
R65G	A145D	1
R65C	A144V	4
R65C	A144T	2
R65C	A139T	1
R65H	A139T	1
R65C	Q133R	1
R65H	T119I	3
R65C	A116S	2
V66F	K92N	1
V66I	P77L	75
V66F	P77L	1
V66A	P77L	1
V66A	D76N	2
V66A	T313I	1
V66F	P223L	6
V66I	M206V	1
V66F	E161D	1
V66F	N156S	2
V66F	A145D	17
V66I	A145D	8
E67D	P77L	3
E67D	A145D	2
A68V	K92N	3
A68V	T90I	1
A68V	P77S	2
A68V	P77L	37
A68T	P77L	3
A68S	P77L	1
A68V	T312I	3
A68V	T291I	6
A68V	I276V	1
A68V	H275Y	3
A68V	T265I	3
A68V	A249V	1
A68V	M243I	1
A68V	K232Q	4
A68V	M208I	1
A68V	K200R	2
A68V	D179N	1
A68V	A145D	18
A68S	A145D	4
A68T	A145D	1
A68V	A144T	2
A68V	A144V	1
A68V	A141V	2
A68V	R140K	1
A68V	R138K	1
A68V	A116V	1
F69I	M84T	1
F69Y	T313N	1
F69L	P299S	1
F69S	K232Q	1
F69V	A145D	1
F69L	A145D	1
F69L	A116S	3
E70D	V98I	3
E70D	K92N	3
E70D	P77L	29871
E70D	P77F	63
E70Y	P77L	5
E70D	P77H	1
E70G	P77L	1
E70D	T291I	1
E70K	H255Y	2
E70D	Q250L	1
E70V	K232Q	1
E70K	K232Q	5
E70G	K232Q	11
E70A	K232Q	1
E70D	T231I	1
E70D	T225M	11
E70K	T225M	1
E70D	I222T	1
E70D	E214K	1
E70A	M206V	1
E70D	Y171H	1
E70D	G163C	1
E70D	A145D	16
E70K	A145D	3
E70G	A145D	2
E70G	L117F	9
E70A	A116S	1
Y71H	S309N	2
Y72H	T197I	1
H73Q	P77S	1
H73Y	P77L	1
H73N	P77L	1
H73Q	P299L	2
H73Q	S294L	1
H73Y	K232Q	2
H73Y	F216L	1
H73Q	K200R	3
H73Y	A145D	6
H73R	A145D	3
T74I	A86S	3
T74I	P77L	30
T74A	P77L	1
T74I	P77S	5
T74I	T75I	2
T74I	T75N	1
T74I	I314T	3
T74I	T311I	1
T74I	S309N	1
T74I	P299S	1
T74I	P299L	1
T74I	K297E	3
T74I	I285V	2
T74I	T277I	7
T74I	Q269R	7
T74I	T259I	3
T74A	T259I	1
T74I	H255R	1
T74I	K254N	1
T74I	Q250H	2
T74I	P247S	7
T74I	P247T	2
T74I	K232Q	7
T74I	P223S	44
T74I	I222T	2
T74I	Y207F	2
T74I	V205F	1
T74I	E203D	5
T74I	T191I	11
T74I	V187M	1
T74I	Y171C	1
T74I	S170G	1
T74I	E161D	1
T74A	E161D	1
T74I	I151V	1
T74I	A145D	115
T74A	A145D	4
T74I	P129S	3
T74I	E124A	1
T74I	I123V	1
T74I	T119I	2
T74I	A116S	1
T75I	V98I	1
T75I	M84I	1
T75I	P77L	17
T75N	P77L	2
T75I	P77S	3
T75I	T311I	1
T75I	I300V	6
T75I	S294A	1
T75I	T291I	2
T75I	L290F	1
T75N	E280A	1
T75N	T277I	1
T75I	T277I	10
T75I	H275Y	1
T75N	T265A	1
T75I	T259I	3
T75N	T259I	1
T75I	K254N	1
T75I	P247S	2
T75N	P240T	3
T75I	T225M	1
T75I	M206I	7
T75N	M206I	1
T75I	A204S	1
T75I	T198I	2
T75I	Q195H	8
T75I	V165I	1
T75N	I151V	1
T75I	N146S	1
T75I	A145D	23
T75N	A145D	16
T75A	A145D	8
T75I	P129S	1
T75I	I123V	1
D76N	K94T	1
D76N	H89L	1
D76N	P77L	1
D76N	P77S	1
D76N	P299S	1
D76N	K297N	6
D76N	L289S	1
D76N	T277I	1
D76N	K274R	1
D76N	T259I	2
D76E	T259I	1
D76N	H255Y	1
D76N	K232Q	2
D76N	T225M	1
D76N	P223L	6
D76N	N177K	1
D76N	A176T	7
D76N	E161D	1
D76N	A145D	39
D76N	A145S	1
D76N	P129S	1
D76N	K126R	1
D76N	A116V	1
P77L	N99Y	1
P77L	N99S	2
P77L	N99D	19
P77L	Q97H	1
P77L	P96S	9
P77S	P96S	4
P77L	P96L	3
P77L	P96T	1
P77L	K94R	13
P77S	K94R	1
P77L	K94E	2
P77L	K94I	1
P77L	K94T	1
P77L	K94N	2
P77S	K94E	1
P77S	K92N	3
P77L	K92N	406
P77L	K92R	2
P77L	K91R	13
P77L	H89Y	7
P77L	H89R	1
P77L	N88S	1
P77L	N88I	1
P77L	N88K	1
P77L	N88T	1
P77L	A86V	14
P77L	A86S	3
P77L	M84I	53
P77L	M84V	9
P77L	L80Q	1
P77L	I314T	3
P77L	T313I	21
P77L	T313A	1
P77L	T311I	1302
P77S	T311I	1
P77L	T311A	1
P77L	S309I	1
P77L	S309G	4
P77L	S309R	1
P77L	S309N	3
P77L	N308T	2
P77L	N308S	2
P77L	N308K	52
P77L	N308D	1
P77S	N308S	2
P77L	E307D	1
P77L	K306R	1
P77L	V303I	26
P77S	V303I	6
P77L	V303F	1
P77L	D302N	3
P77L	I300V	27
P77S	I300V	1
P77L	P299L	40
P77L	P299S	19
P77L	P299H	29
P77S	P299S	2
P77L	Y296H	2
P77L	E295D	4
P77L	E295K	10
P77L	S294L	20
P77L	S294P	42
P77L	S294A	2
P77S	S294L	4
P77T	S294L	1
P77L	S293F	18
P77L	S293P	8
P77L	K292N	9
P77L	K292T	168
P77L	K292E	2
P77L	T291I	127
P77L	T291A	1
P77H	T291I	1
P77L	T291K	2
P77S	T291I	2
P77L	L290F	50
P77S	L290F	1
P77L	L290H	1
P77L	L289S	3
P77S	A288S	1
P77L	A288S	1
P77L	A288V	10
P77L	A288T	1
P77L	D286E	1
P77L	D286N	1
P77L	Y283C	9
P77L	T281A	1
P77L	T281I	2
P77L	E280G	1
P77L	K279E	1
P77L	S278F	1
P77L	T277I	1661
P77S	T277I	20
P77F	T277I	1
P77L	I276V	12
P77L	K274R	1
P77L	C270Y	3
P77L	Q269L	1
P77L	Y268H	5
P77L	N267D	82
P77S	N267S	1
P77L	N267S	3
P77L	T265I	2
P77L	T265N	1
P77S	E263D	1
P77L	E263A	2
P77L	A261V	1
P77L	T259I	233
P77S	T259I	47
P77L	T257A	1
P77L	T257I	8
P77L	G256S	1
P77S	H255Y	6
P77L	H255R	3
P77L	H255P	8
P77L	H255Y	5
P77L	K254E	1
P77L	L253F	1
P77L	E252K	1
P77L	E252A	1
P77L	Y251C	2
P77L	Y251H	1
P77L	Q250H	108
P77F	Q250H	2
P77L	Q250K	5
P77S	Q250H	1
P77L	A249V	14
P77L	A249D	5
P77L	A249S	12
P77L	A249T	1
P77L	P248L	1
P77L	P247L	37
P77L	P247T	2
P77L	P247S	8
P77L	A246T	2
P77L	A246V	4
P77S	A246V	1
P77L	A246S	1
P77L	M244L	1
P77L	M243V	5
P77S	V242I	1
P77L	P240S	41
P77L	P240T	2
P77L	P240H	7
P77L	P240L	2
P77S	P240L	1
P77L	S239L	1
P77L	E238D	7
P77L	Q236L	44
P77L	Q236R	2
P77L	V235I	2
P77S	K232Q	63
P77T	K232Q	1
P77L	K232Q	7
P77L	K232R	3
P77S	K232T	1
P77L	K232T	1
P77L	T231I	17
P77S	T231I	2
P77L	Q229R	3
P77L	Q229H	1
P77L	Q229K	1
P77L	K228R	15
P77L	T225M	34
P77S	T225M	5
P77L	P223L	68
P77S	P223L	4
P77L	P223S	67
P77S	P223S	1
P77S	P223H	1
P77L	I222T	31
P77L	I222L	1
P77L	I222K	2
P77L	I222V	2
P77S	I222T	1
P77L	Q221H	4
P77L	Q221K	2
P77L	V220F	2
P77L	V220I	8
P77L	K218Q	3
P77L	K218N	2
P77L	K217R	2
P77L	F216L	1
P77L	Q215H	1
P77S	E214G	1
P77L	E214K	1
P77L	T210M	31
P77L	T210I	2
P77L	T210A	9
P77L	M208I	7
P77L	M208T	7
P77L	Y207H	2
P77S	M206V	10
P77L	M206I	17
P77L	M206T	4
P77L	M206V	6
P77L	V205I	3
P77L	E203D	3
P77L	E203K	3
P77L	E203A	2
P77S	E203K	3
P77L	V202I	1
P77L	V202L	1
P77L	K200T	3
P77L	K200R	33
P77L	K200N	3
P77L	L199F	38
P77L	T198I	15
P77L	T198N	6
P77L	T197I	14
P77S	T197I	1
P77L	T197K	2
P77L	Q196L	1
P77L	Q196R	5
P77L	Q196K	1
P77L	Q195H	11
P77S	Q195H	17
P77L	T191I	2864
P77L	T191A	1
P77S	V187M	5
P77L	V187M	2
P77S	V187L	1
P77L	V187A	2
P77H	V187A	3
P77L	N186S	4
P77L	N186D	4
P77S	L185W	2
P77L	L185V	15
P77S	L185V	1
P77L	V184I	1
P77L	R183G	3
P77L	K182R	6
P77L	K182T	1
P77S	K182T	1
P77L	C181F	1
P77L	C181Y	1
P77L	S180A	2
P77L	D179Y	1
P77L	D179A	1
P77L	D179E	1
P77S	D179N	1
P77L	N177S	2
P77L	N177K	1
P77L	A176D	1
P77L	A176S	1
P77L	A176V	1
P77S	H175Y	3
P77L	H175Y	2
P77S	H175R	1
P77L	Q174R	2
P77L	F173L	5
P77S	Y171H	6
P77L	Y171H	3
P77L	Y171C	1
P77L	S170I	39
P77L	S170R	5
P77L	S170N	2
P77L	S170C	1
P77S	T168I	1
P77L	T168A	5
P77L	T168I	1
P77L	R166K	1
P77L	D164E	1
P77S	D164G	4
P77L	G163S	2
P77L	L162V	2
P77L	E161D	3
P77L	E161G	3
P77S	E161D	2
P77L	G160C	2
P77L	G160S	1
P77L	V159I	4
P77L	T158I	5
P77L	K157N	9
P77L	N156S	2
P77L	L152F	1
P77L	I151V	24
P77L	I151T	2
P77S	I151V	1
P77S	F147L	1
P77L	F147L	3
P77L	N146S	2
P77L	N146D	2
P77S	A145D	962
P77L	A145D	55
P77T	A145D	4
P77L	A145S	1
P77I	A145D	2
P77H	A145D	2
P77L	E143D	2
P77S	A139S	1
P77L	R138G	4
P77L	R138S	2
P77L	A135S	1
P77S	D134E	1
P77L	A131S	35
P77L	P129S	351
P77S	P129S	1
P77S	N128T	1
P77L	N128I	1
P77L	N128S	4
P77S	N128Y	14
P77L	N128D	1
P77L	E124D	23
P77L	E124G	5
P77L	E124Q	1
P77L	E124A	1
P77S	I123V	1
P77L	L120F	9
P77L	L120I	60
P77L	T119I	35
P77L	T119A	1
P77S	T119I	1
P77L	T119N	2
P77L	L117F	2
P77S	L117F	1
P77L	A116V	61
P77S	A116V	4
P77L	A116S	1
P77L	A116T	3
P77L	T115N	3
P77L	T115I	1
P77L	A114T	1
P77L	N109D	1
P77L	D108N	6
P77L	D108A	1
P77L	A107T	9
P77L	A107V	10
P77S	A107T	4
P77L	A107S	2
P77L	W106C	1
P77L	K105N	205
P77L	K105R	1
P77L	K105T	2
P77F	K105N	1
P77L	I104V	1
P77L	S103F	2
P77L	T102I	19
S78G	T277I	3
S78G	A145D	2
L80M	A86T	2
L80M	T119I	1
L80M	A145D	2
L80M	T277I	1
G81C	G142A	12
G81C	A145D	2
G81C	A145D	1
R82S	A145D	2
Y83N	T102S	1
M84I	K92N	1
M84I	A86V	1
M84T	T313N	1
M84I	T277I	1
M84T	T265A	3
M84I	T259I	2
M84T	T259I	1
M84I	H255Y	1
M84I	H255R	1
M84I	A249V	4
M84T	K232Q	1
M84I	K232Q	1
M84V	K232Q	1
M84T	P223L	1
M84I	Q221H	1
M84I	K200R	1
M84I	Q174R	12
M84I	A145D	44
M84T	A145D	1
M84V	A145D	4
M84T	A116V	1
M84I	A116S	9
S85P	A145D	1
A86S	K92N	1
A86S	T90I	1
A86V	H89Y	1
A86T	T311I	1
A86V	K232Q	1
A86T	V220F	1
A86V	T168I	1
A86V	E161D	2
A86T	E161D	2
A86V	R140K	7
A86V	T119I	1
A86T	A116S	1
N88S	P299L	3
N88K	T119I	1
N88T	A145D	1
N88T	K92N	4
N88S	K200N	1
H89L	K91E	1
H89Y	T291I	1
H89D	T277I	1
H89Y	T277I	1
H89Y	A249V	1
H89R	K232Q	3
H89R	T231I	1
H89L	V187A	3
H89Y	I151T	1
H89Y	A145D	14
H89R	A145D	2
T90I	V220I	59
T90I	T259I	3
T90A	A116V	4
K91T	K92R	2
K91E	S294L	1
K91T	T225M	1
K91R	K200N	1
K91T	A145D	6
K91E	A145D	1
K92N	P96L	2
K92R	K94R	1
K92N	P299S	3
K92N	G298R	1
K92N	S294L	1
K92N	S293Y	1
K92N	S293F	2
K92N	K292N	2
K92N	K292R	1
K92N	T291I	2
K92N	L290F	1
K92N	A288V	1
K92N	E280D	37
K92R	K279N	3
K92N	T277I	7
K92N	Q269L	1
K92N	S262N	1
K92N	T259I	2
K92T	T259I	1
K92N	T257I	3
K92N	Q250H	8
K92N	A246V	16
K92N	M243I	3
K92N	P240S	2
K92N	E238D	1
K92N	V235L	1
K92N	K232Q	155
K92R	K232Q	1
K92M	K232Q	1
K92N	K232R	1
K92N	K232T	1
K92N	T225A	1
K92N	T225M	1
K92N	P223S	9
K92N	P223L	4
K92N	I222V	1
K92N	Y207H	2
K92R	M206I	1
K92N	M206V	2
K92N	M206I	1
K92N	K200M	2
K92N	K200R	2
K92N	K200N	1
K92N	L199I	5
K92N	L199F	1
K92N	T198I	3
K92N	Q195H	1
K92N	T191I	2
K92N	T191A	1
K92N	V187A	1
K92N	V184I	1
K92N	H175Y	1
K92N	S170G	1
K92N	E161D	3
K92N	V159I	1
K92N	K157N	36
K92N	A153V	2
K92N	A145D	51
K92R	A145D	4
K92E	A145D	6
K92N	D134Y	1
K92N	L120F	1
K92N	T119I	1
K92N	A116V	14
K92N	A116S	2
K92N	T102I	3
K94E	T311I	1
K94E	S294L	1
K94E	K292N	1
K94E	T291I	4
K94E	A288V	3
K94R	T277I	8
K94E	E263D	1
K94R	T259I	1
K94E	T259I	2
K94R	T257I	1
K94E	Q250H	1
K94E	A249V	4
K94R	P247L	1
K94E	P223S	3
K94E	P223L	1
K94Q	V220I	1
K94E	S170G	128
K94E	S170N	1
K94E	N156D	2
K94T	A145D	3
K94E	A145D	2
K94N	A145D	1
K94R	P129T	122
K94E	P129S	1
K94R	T119I	1
P96S	S309I	6
P96L	T277I	4
P96T	T277I	2
P96L	T259I	4
P96S	T259I	1
P96S	Q250H	1
P96S	P240S	1
P96T	K232Q	1
P96L	K232Q	1
P96L	Q221R	1
P96S	T197I	1
P96L	Q195H	23
P96S	T191A	1
P96L	V187A	1
P96S	E161D	3
P96S	A145D	37
P96L	A145D	9
P96L	T119I	7
P96S	A107S	1
Q97R	I123M	1
Q97H	P299S	1
Q97H	A145D	1
V98F	A144V	1
V98I	A145D	22
V98I	P240S	1
V98L	D286N	1
N99T	Q196L	1
N99S	A145D	537
N99D	K232Q	1
N99T	L199F	1
G100C	S309N	1
G100V	A116V	1
G100S	P299S	1
G100D	A145D	1
L101V	P247S	1
T102I	T311I	1
T102I	S309N	2
T102I	V303I	73
T102I	I276V	1
T102I	H275Y	1
T102I	T259I	26
T102I	P247L	1
T102I	M244L	2
T102I	P240S	2
T102I	K232Q	3
T102I	T225M	1
T102I	P223L	2
T102I	I151V	1
T102I	A145D	12
T102I	A144V	5
T102I	A141V	2
T102I	K126T	1
T102I	T119I	3
T102I	A116S	9
T102I	T115I	1
S103F	A145D	1
S103A	A145D	1
I104V	S170R	1
I104V	L290F	5
I104V	A145D	3
K105N	P299H	36
K105N	T291I	1
K105T	T291I	1
K105N	T265A	3
K105E	K232Q	5
K105E	I222M	1
K105N	S180F	1
K105N	A145D	20
A107T	T313N	3
A107T	T291I	2
A107V	T277I	1
A107T	T259I	2
A107S	T259I	1
A107T	A249V	2
A107V	P247L	1
A107V	K232Q	6
A107S	K232Q	33
A107V	A145D	39
A107T	A145D	21
A107S	A145D	1
A107V	T119I	1
A107T	T119I	1
D108G	S309I	18
D108G	S309N	1
D108A	P299S	1
D108G	K232Q	6
D108A	P223L	3
D108G	T197I	1
D108G	E161D	3
D108A	A145D	1
Y112C	A261V	1
Y112H	A116S	1
Y112F	T115P	1
L113F	A114S	1
L113F	T191I	1
L113I	A145V	5
A114S	I300V	2
A114V	T259I	1
A114V	K232Q	1
A114S	V165I	1
A114S	A145D	1
T115N	T313N	1
T115I	P299H	3
T115I	S293F	1
T115N	L290F	1
T115I	Q269R	2
T115I	T259I	2
T115I	K232Q	22
T115I	T231I	3
T115I	T225M	1
T115I	L199F	1
T115I	T197I	6
T115A	Q194R	1
T115A	A145D	10
T115I	A145D	7
T115S	A145D	13
T115I	A116V	10
A116T	I314M	1
A116S	I314V	1
A116V	T313I	1
A116V	Y310F	1
A116V	S309N	2
A116S	N308S	74
A116V	E307D	1
A116S	F304S	1
A116S	T301M	1
A116S	P299S	6
A116V	P299S	7
A116S	K297R	4
A116T	E295K	2
A116V	T291I	1
A116S	T291I	1
A116V	L290F	1
A116S	L290F	1
A116S	A288V	1
A116S	T281I	15
A116S	E280A	1
A116V	T277I	10
A116S	T277I	4
A116S	N267I	1
A116S	T265I	4
A116S	E263V	1
A116S	T259I	20
A116V	T259I	5
A116S	T257I	3
A116V	E252A	4
A116T	E252A	1
A116V	A249T	1
A116S	A249V	1
A116V	P247S	1
A116S	P247L	24
A116S	A246V	1
A116S	M244V	1
A116V	M243I	2
A116S	M243L	4
A116S	M243V	2
A116V	V242A	2
A116V	P240S	4
A116V	P240L	1
A116S	P240H	1
A116V	K232Q	10
A116T	K232Q	2
A116V	T231I	1
A116V	T225M	1
A116S	P223S	1
A116S	I222M	7
A116S	I222T	1
A116S	Q215R	1
A116V	T210I	1
A116V	G201S	1
A116V	T198I	1
A116V	T197I	2
A116S	T197I	1
A116S	Q195H	3
A116S	Q194H	1
A116S	T191N	1
A116S	N177S	2
A116V	A176V	1
A116V	H175Y	3
A116S	Y171H	1
A116V	M169I	3
A116S	T168I	1
A116V	E161D	10
A116V	K157N	1
A116S	I151V	1
A116V	A145D	46
A116S	A145D	6
A116T	A145D	8
A116S	L120F	1
A116V	T119I	5
A116S	T119I	1
L117F	M243V	1
L117F	K232Q	1
L117W	Q229K	1
L117V	L211P	1
L117F	M206V	1
L117F	A145D	18
T119I	P129S	3
T119I	P130L	22
T119I	A145D	622
T119I	F147L	1
T119I	I151V	1
T119I	K157N	93
T119I	V159I	1
T119A	S170R	8
T119I	D179G	1
T119I	V184I	1
T119I	T191I	2
T119I	T191A	13
T119I	Q195H	1
T119I	T197A	1
T119I	T197I	2
T119I	L199F	1
T119I	K200N	1
T119I	M206V	1
T119I	V220F	1
T119I	Q221R	2
T119I	I222T	19
T119I	I222V	1
T119I	P223S	10
T119I	P223H	1
T119I	P223L	1
T119I	T231I	5
T119I	K232Q	62
T119I	S239L	1
T119I	P240S	3
T119I	A249T	1
T119I	T259I	11
T119I	Y268H	1
T119I	C270F	1
T119I	T277I	2
T119I	A288T	8
T119I	T291I	2
T119I	S294P	1
T119I	T311I	1
L120F	P130S	1
L120I	Y136C	1
L120F	A145D	4
L120I	A145D	1
L120F	T197I	1
L120F	G201C	1
L120I	P223L	1
L120I	Q229R	1
L120I	K232Q	4
L120F	K232Q	1
L120F	E238D	1
L120F	Y251C	1
L120I	Y251C	17
L120I	T259I	1
L120F	T259I	1
L120F	L290F	1
I123V	A145D	16
I123V	K232Q	1
E124D	P129L	1
E124D	P129S	1
E124D	A145D	19
E124D	K157G	1
E124D	E161D	2
E124D	Q195H	3
E124D	M208I	1
E124D	K232Q	35
E124G	K232Q	1
E124K	K232Q	1
E124D	T291I	1
E124D	S294L	1
L125V	A145D	7
L125F	A145D	11
K126Q	K218R	11
K126E	P223H	1
K126E	P223L	1
F127L	K232Q	1
N128S	P129L	1
N128D	V187A	8
N128S	M206I	1
N128H	Q229K	1
N128K	P240S	1
N128S	T259I	3
N128T	T265I	1
N128S	K292R	2
P129S	A144G	1
P129S	A145D	49
P129S	V165I	1
P129S	V165A	1
P129S	V187A	1
P129S	T191I	1
P129T	T191I	1
P129S	Q195H	2
P129L	T197A	1
P129S	T197I	6
P129S	T198I	2
P129S	K200N	1
P129S	M208T	1
P129S	T210I	2
P129S	K218R	1
P129T	V220I	4
P129S	P223S	1
P129S	T225M	1
P129S	T231I	2
P129L	K232Q	2
P129S	K232Q	8
P129S	V242I	1
P129S	A249V	4
P129S	T259I	18
P129S	H275Y	1
P129S	T277I	5
P129L	Y283C	2
P129S	L290F	9
P129L	L290F	1
P129S	T291I	2
P129S	Y296H	1
P129S	P299R	24
P129S	P299S	2
P129S	T311K	1
P130L	R140K	1
P130T	A145D	1
P130L	T231I	1
P130L	K232Q	36
P130S	K232Q	1
P130H	A249D	3
P130H	P299S	1
A131V	K232Q	2
Q133L	A145D	2
D134E	K232Q	4
A135S	A145D	36
A135V	F216L	48
A135V	T259I	8
R138K	A145D	1
R138G	M206V	6
R138S	T225R	1
R138S	P248S	1
R138G	T259I	2
R138G	S293F	1
A139S	A145D	5
A139S	E161D	1
A139S	T265A	1
R140K	A145D	3
[truncated: 950 more rows]

## Sheet: triple
Variant1	Variant2	Variant3	No. sequences
E1K	E70D	P77L	1
E1K	P77L	A86V	1
V2L	E70D	P77L	2
R3S	Q29R	K232Q	78
R3M	P240S	F304L	1
R3K	D76N	L290F	1
R3S	M23I	A145D	2
R3S	A145D	T191I	4
R3S	D62E	P77L	1
R3S	P77L	A145D	1
T4I	K92N	T259I	1
T4A	A145D	T197I	28
T4I	P77L	K292R	1
T4A	A145D	H175Y	340
T4I	H47Y	K232Q	7
T4I	E70D	P77L	1
T4I	K232Q	L290F	1
T4A	A145D	K190T	3
T4A	A145D	E238D	1
T4A	A145D	G287S	1
T4I	A145D	G287S	1
T4A	A145D	T291I	3
T4I	P77S	A145D	1
T4A	L117F	A145D	3
T4I	A145D	T259I	2
T4A	A145D	T210I	1
T4A	A145D	A246S	1
K6N	A68V	H255P	2
V7L	E70D	P77L	9
T9K	T10K	D12N	1
T9I	E70D	P77L	2
T9I	V11I	R138S	1
T9K	V11I	D12E	1
V11A	P77L	T311I	1
N13Y	A116S	T257I	24
N13Y	A145D	P247T	1
N13Y	A116S	K232Q	1
N13Y	A116S	A246V	1
N13Y	C284R	P299S	2
N13Y	A116S	T191I	1
N13Y	A116S	N308S	5
N13Y	A116S	K292N	2
N13Y	A116S	T313I	1
I14V	E70D	P77L	1
L16F	E70D	P77L	1
L16F	A68V	T259I	1
T18M	A145D	T291I	1
Q19K	D37N	A116V	3
Q19R	C284R	P299S	11
Q19R	E70D	P77L	1
Q19H	E70D	P77L	1
Q19L	E70D	P77L	1
Q19H	T26I	E70D	1
Q19K	V20F	V21G	1
V20F	A116S	M206I	11
V20F	E70D	P77L	1
V20F	P33S	K232Q	1
V20F	A145D	T259I	1
V20F	V66F	A145D	2
V20F	T26I	T225M	6
V20F	K105N	A145D	1
V20F	M25T	E214G	1
V20F	A68V	A145D	1
V20F	A145D	P240L	1
V20F	A145D	V205I	1
V20F	K53E	A145D	1
V20F	P77S	G201C	1
V20F	A145D	C270R	2
V20F	R65C	A116V	1
V21M	E70D	P77L	3
V21M	N177S	N308S	1
V21M	T74I	N308S	1
V21M	P77L	N308S	1
V21M	T225M	N308S	1
V21M	S170F	N308S	4
D22Y	E70D	P77L	8
D22N	E70D	P77L	1
M23I	T119I	A145D	9
M23I	P77L	T277I	1
M23V	E70D	P77L	1
M23I	T26I	A145D	2
M23I	A145D	A249V	12
M23I	K92N	A145D	1
M23I	M84I	T119I	1
M23I	A145D	H175Y	4
M23I	T74I	A145D	3
M23I	E70D	P77L	1
M23I	K232Q	L290F	1
M23I	A145D	P223L	1
M23I	A145D	T291I	3
M23I	A145D	T225M	4
M23I	A145D	E295A	13
M23I	A145D	P240S	1
M23I	T26A	A145D	1
M23I	A145D	T277I	1
M23I	A114T	A145D	16
M23I	F69S	A145D	1
M23I	A145D	K292M	1
M23I	L113I	A145D	1
M23I	A107T	A145D	1
M23I	A145D	E238D	3
M23I	A145D	T259I	1
M23L	M84I	A145D	4
M23I	I44T	A145D	1
M23I	A145D	M208V	2
M23I	A116V	A145D	1
M23I	T102I	A145D	2
M23I	A145D	T191I	1
M23I	E70D	P77L	1
S24L	Q250L	Y251N	3
S24L	N99S	A145D	12
S24L	T115A	A145D	1
S24L	Q229K	A230P	1
S24L	E70D	P77L	2
S24L	P77L	T191I	1
S24L	A145D	K218R	1
S24L	A145D	S294T	1
S24L	A145D	P299L	1
S24L	D37E	A145D	1
S24L	P77S	A145D	1
S24L	P77S	A145D	1
S24L	A39D	A145D	1
M25I	A249T	K306E	1
M25I	E70D	P77L	3
M25T	A145D	T231I	6
M25L	E70D	P77L	1
M25T	P77L	Q195R	1
M25I	A145D	P223L	1
M25T	A145D	Y283C	1
M25I	N99S	A145D	1
T26I	P77L	T277I	5
T26A	K232Q	T257I	1
T26I	P77L	T311I	2
T26A	A145D	T225M	1
T26I	A145D	P223L	2
T26I	A145D	P299L	1
T26I	P77L	P129S	2
T26I	A145D	V202I	1
G28E	S49L	P77L	1
G28R	V66I	K232Q	1
Q29K	E70D	P77L	14
Q29R	G52D	S294L	2
Q30L	A145D	K232Q	1
Q30R	E70D	P77L	3
Q30H	E70D	P77L	1
Q30H	A145D	S170I	1
F31L	A145D	T311I	1
G32V	T102I	T119I	1
P33S	T277I	T291I	1
P33S	T277I	L290F	2
P33S	E70D	A145D	1
P33S	E70D	P77L	9
P33S	S49L	A145D	1
P33S	P77L	T191I	1
P33S	P77L	I151V	3
P33S	K94R	T277I	1
P33L	P77L	K254N	1
T34I	E70D	P77L	20
T34I	Q97H	A249S	1
T34I	N99S	A145D	2
T34I	A246T	Q250R	1
T34I	A135S	A145D	2
T34I	P77L	T191I	1
T34I	A145D	T311I	2
T34I	P240S	T277I	3
T34I	T74I	A145D	1
T34I	A114S	T210I	1
T34I	C284R	P299S	1
T34I	A145D	E295A	3
T34I	T259I	T291I	1
Y35C	K92N	E280D	1
D37A	E70D	P77L	1
D37N	E70D	P77L	1
D37G	P77S	A145D	1
D37A	R138K	A145D	1
D40N	P77L	T102I	1
V41L	E70D	P77L	9
T42I	E70D	P77L	1
T42I	A116V	A145D	1
T42I	T259I	S278F	1
K43R	A145D	T277I	2
I44T	T63N	M244L	2
I44T	K92N	K232T	1
K45R	P77L	T311I	1
P46S	T277I	L290F	1
P46L	T102I	K232Q	1
H47Y	P77L	T311I	1
H47Y	E70D	P77L	2
H47Y	A145D	I222T	2
H47R	N99S	A145D	1
N48S	P77S	A145D	2
S49L	E70D	P77L	12
S49L	A145D	E263G	2
S49P	E70D	P77L	1
S49L	N156K	K232Q	3
S49L	K92N	V202I	3
S49L	N99S	A145D	1
S49L	K92N	M206I	1
S49L	K92N	A114T	1
S49L	K92N	E143D	1
S49L	P77S	D179Y	2
S49L	K92N	P96L	1
S49L	K92N	S293F	1
S49L	K92N	T231I	1
S49L	K92N	A107V	1
S49L	K92N	A249V	1
S49L	T225M	S293F	1
H50Y	A116S	A145D	2
E51K	E70D	P77L	6
G52C	K94R	P129T	7
G52C	K94E	S170G	9
K53R	A145D	T311I	1
T54A	T102I	V303I	1
F55L	E70D	P77L	1
F55L	T277I	L290F	1
V57I	N128D	V187A	10
P59S	T197I	K200N	2
N60K	E70D	P77L	9
D61G	P77L	T277I	1
D62Y	E70D	P77L	1
D62E	I285M	L290F	1
D62E	T102I	K232Q	1
T63N	P77L	T311I	1
L64Q	A145D	S293F	1
R65C	P77L	T191I	38
R65C	P129S	K232Q	1
R65L	E70D	P77L	4
R65C	R140K	H255Y	1
R65C	E70D	P77L	11
R65H	E70D	P77L	1
R65L	P96S	S309I	4
R65C	A145V	K232Q	2
R65C	T74A	A145D	1
V66A	N128K	T313I	1
V66F	E70D	P77L	17
V66I	E70D	P77L	1
V66I	E124D	K232Q	1
A68V	E70D	P77L	14
A68V	P77L	P247L	1
A68V	A141V	A145D	1
A68V	P77L	T191I	1
A68T	E70D	P77L	1
A68V	K126N	A145D	1
A68V	A144V	T259I	1
F69L	E70D	P77L	1
F69I	E124Q	D134H	1
F69S	C284R	P299S	1
F69L	A145D	P299S	1
E70Y	P77L	P247S	65
E70D	P77L	L290F	7
E70D	P77L	T291I	14
E70D	P77L	T311A	16
E70D	P77L	P247S	361
E70D	P77L	A145G	1
E70D	P77L	Q269K	5
E70D	P77L	P96T	1
E70D	P77L	E263A	32
E70D	P77L	T191I	10
E70D	P77L	P223L	173
E70D	P77L	K92N	17
E70D	T75N	P77L	41
E70D	P77L	D179N	2
E70D	P77L	S294P	32
E70D	P77L	H255R	2
E70D	P77L	T277I	11
E70D	P77L	A249V	21
E70D	P77L	T259I	86
E70G	P77L	T311I	18
E70D	P77L	R138G	18
E70D	P77L	Y296H	4
E70D	P77L	Q236R	1
E70D	P77L	K200R	8
E70D	P77L	P223S	4
E70D	P77L	T225M	19
E70D	P77L	L199F	5
E70D	P77L	Y268H	3
E70D	P77L	M208I	3
E70D	P77L	V165F	1
E70D	P77L	S293P	1
E70D	P77L	S180F	3
E70D	P77L	P299T	1
E70D	P77L	Q250L	1
E70D	P77L	V159I	3
E70D	P77L	Q250H	31
E70D	P77L	Y251C	3
E70D	P77L	S293F	14
E70D	P77L	P248L	1
E70D	P77L	T210M	1
E70D	P77L	H89Q	4
E70D	P77L	P299H	1
E70D	P77L	E238D	2
E70D	P77L	P299S	3
E70D	T74I	P77L	5
E70D	P77L	R82S	2
E70D	P77L	V220I	11
E70D	P77L	P247L	5
E70D	P77L	T313I	2
E70D	P77L	H255Y	1
E70D	P77L	P96L	3
E70D	P77L	V187M	1
E70D	P77L	H175Y	2
E70D	H73D	P77L	1
E70D	P77F	P240S	1
E70D	P77L	K92R	20
E70D	P77L	D179A	1
E70D	P77L	A107E	4
E70D	P77L	S294A	1
E70D	P77L	P129S	8
E70D	P77L	V235I	1
E70D	P77L	T265I	1
E70D	P77L	S293A	1
E70D	P77L	L289S	1
E70D	P77L	I222T	6
E70D	P77L	E124D	2
E70D	P77L	A86S	2
E70D	P77L	T119I	1
E70D	P77L	K94E	1
E70D	Y71H	P77L	1
E70D	P77L	T158I	1
E70D	P77L	T168I	1
E70D	P77L	T158A	1
E70D	P77L	S294L	5
E70D	P77L	T259S	2
E70D	P77L	T198I	1
E70D	P77L	T102I	3
E70D	P77L	Q195H	5
E70D	P77L	Q221H	4
E70D	P77L	A107V	1
E70D	P77L	L125F	2
E70D	P77L	C270Y	2
E70D	P77L	T231I	4
E70D	P77L	K274R	1
E70D	P77L	M206I	2
E70D	P77L	V235L	2
E70D	P77L	F304S	1
E70D	P77L	N99D	1
E70D	P77L	K200N	2
E70D	P77L	E161D	1
E70D	P77L	V205I	1
E70D	P77L	H255Q	1
E70D	P77L	A116V	2
E70D	P77L	P223H	1
E70D	P77L	L185S	1
E70D	P77L	T259A	1
E70D	P77L	L290I	1
E70D	P77L	A131S	2
E70D	P77L	M84I	1
E70D	P77L	K91I	1
E70D	P77L	M206T	1
E70D	P77L	G298A	1
E70D	P77L	E214K	1
E70D	P77L	C181S	1
E70D	P77L	I314V	2
E70D	P77L	D108A	1
E70D	P77L	N99S	1
E70D	P77L	H275Y	1
E70D	P77L	N156S	7
E70D	P77L	T197I	2
E70D	P77L	Y283C	2
E70D	P77L	V220F	1
E70D	P77L	T119A	1
E70D	P77L	T191N	1
E70D	P77L	L282V	1
E70D	P77L	I151V	3
E70D	P77L	G142S	1
E70D	P77L	L162F	1
E70D	P77L	L120I	1
E70D	P77L	K232Q	2
E70D	P77L	M208T	1
E70D	P77L	A246V	1
E70D	P77L	N146T	1
E70D	P77L	M206V	1
E70D	P77L	T231R	1
E70D	P77L	V303I	1
E70D	P77L	A204S	1
E70D	P77L	Q196K	1
E70D	P77L	T311I	1
E70D	P77L	S309G	1
E70D	P77L	T257I	1
E70D	P77L	K190R	2
E70D	P77L	I314L	1
E70D	P77L	T225A	1
E70D	P77L	Q196R	1
E70D	P77L	A116S	1
E70D	P77L	K126R	1
E70D	P77L	A145D	1
E70D	P77L	P240H	1
E70D	P77L	A153T	1
E70D	P77L	G100S	1
E70D	P77L	P240S	1
E70D	P77L	S239L	1
Y71H	P77L	T259I	1
H73N	A145D	K200N	1
T74I	T119I	A145D	3
T74I	P223S	T225M	1
T74I	N99S	A145D	2
T74I	A145D	T259I	3
T74I	A145D	E214A	3
T74I	A145D	K306T	8
T75I	A145D	K232Q	1
T75I	T191I	T277I	4
T75I	A116V	A145D	1
T75I	N128S	T259I	1
T75I	L80M	I151V	1
D76N	P223L	K297N	1
P77L	P129S	P299S	22
P77L	Q221R	T291I	10
P77L	T259I	T291I	3
P77L	Y251C	T259I	1
P77L	P129S	T291I	1
P77L	N146D	T311I	25
P77L	T281I	T311I	11
P77L	T191I	T265A	1
P77L	Y171H	T191I	1
P77L	L162F	T277I	1
P77L	S170N	T311I	1
P77L	K92R	H255R	1
P77L	Q236L	T311K	1
P77L	K92N	S170C	1
P77L	P129S	K200N	2
P77L	F216L	T277I	1
P77S	N186D	T191A	1
P77L	T259I	T311I	1
P77L	T191I	K218R	1
P77L	K92N	P247S	1
P77L	G81C	G142A	1
P77L	T191I	P240S	2
P77L	T191I	P299T	1
P77S	A145D	T291I	2
P77L	T191I	P299L	1
P77L	T90I	A116V	1
P77L	T191I	Q221R	2
P77L	V187M	T277I	1
P77L	K92N	T119I	1
P77L	Q250L	Y251N	2
P77L	T102I	K105N	1
P77L	T277I	P299L	1
P77L	T277I	S294P	1
P77S	A145D	T311I	4
P77L	T191I	T197I	2
P77L	P129S	T277I	4
P77L	T102I	T191I	1
P77L	F241S	S309I	1
P77L	K105N	C226R	1
P77L	V188L	Q250H	1
P77L	T225M	T277I	1
P77L	A116V	H175Y	1
P77L	T257I	L290F	1
P77L	T225M	A246S	1
P77L	T259I	T277I	1
P77S	P130L	K232Q	1
P77S	P129S	A145D	2
P77L	P129S	M208T	1
P77S	A145D	A249V	1
P77H	A145D	P299S	1
P77L	T102I	P240S	1
P77L	P248L	T259I	1
P77L	T225M	Q236L	6
P77S	F258L	T259I	1
P77S	M206V	Y283C	1
L80M	K94E	S170I	11
G81C	G142A	I285L	4
G81C	G142A	T198I	1
G81V	A145D	G256V	1
M84I	C284R	P299S	2
M84I	K200N	Y283C	1
M84I	A145D	L289V	1
M84I	N99S	A145D	1
A86V	L120I	K126N	1
N88S	V187A	S293F	1
T90Q	K91H	A145D	1
K91Y	W93V	A145D	1
K92N	A116V	M208I	1
K92E	A145D	S293F	1
K92N	A139S	K232Q	1
K92N	A116V	A145D	1
K92N	W93G	N99K	1
K94R	P129T	L172M	1
K94E	P129S	S170G	13
K94E	S170G	F216L	7
K94E	T257I	S294P	3
V98I	A145D	P223S	1
V98I	A145D	T197I	1
N99S	A145D	P223L	1
N99S	A145D	K292E	1
N99S	A145D	T257I	1
N99S	A145D	T311I	1
L101F	N156D	K232Q	1
A107S	K157N	K232Q	5
A107T	A116S	N308S	1
C111V	L113F	A114P	1
C111F	Y112N	L113F	1
T115I	A145D	T259I	2
T115I	K232Q	A288V	1
A116S	P240S	N308S	10
A116V	R138S	A144V	25
A116T	A145D	V188M	4
A116V	E161D	A230V	1
A116V	A145D	V187M	2
A116V	A145D	A153V	1
A116S	I222V	T257I	1
A116V	A145D	G201C	1
A116V	A145D	V159L	1
A116V	E161D	V202L	1
A116V	P223S	T277I	1
T119I	C284R	P299S	1
T119I	A145D	T168I	2
T119I	K232Q	L290F	1
T119I	A145D	P240S	1
L120F	E124D	K232Q	1
I123K	E124Q	V188G	1
E124D	K232Q	S294L	3
E124D	T197I	K232Q	1
P129S	Q195H	T311I	13
P129S	A145D	T259I	4
Y136C	K190E	P299L	1
A144G	N146E	F147S	1
A145S	V235I	T277I	3
A145D	T291I	T311I	3
A145D	K218R	P299S	25
A145D	P223S	T259I	2
A145D	H275Y	L290F	1
A145D	S180F	T191I	1
A145D	T191I	T311I	1
A145D	H175Y	T259I	4
A145D	T277I	T311I	1
A145D	T158P	E238D	1
A145D	T197I	A246V	1
A145D	A246T	T281A	1
A145D	K218R	Q250L	1
A145D	V187L	T259I	1
A145D	F216L	T311I	1
A145D	K232Q	G287C	1
A145D	G163C	K228N	1
A145D	Q250L	Y251N	2
A145D	T259I	I314T	1
A145D	T197I	T277I	1
A145D	T259I	S294L	1
A145D	P248L	T259I	1
A145D	S180F	C270Y	1
A145D	A230V	K232Q	33
A145D	I222T	S293Y	1
V159I	C284R	P299S	2
E161D	G201S	Q250P	1
T191I	T197I	T259I	1
Q195H	Q215F	F216L	1
T198A	L290F	S293F	2
K200N	K232Q	L290F	1
G201S	K232Q	T257I	1
V202I	P240L	L290F	1
E203R	V205G	M206F	1
M206I	T259I	G298C	2
M206I	Q250H	T259I	2
M206T	Y207N	P223L	1
M206I	K232Q	N308K	1
Y207F	G209A	T210P	1
S212F	K232Q	T259I	1
P223S	K232Q	T257I	11
P223L	K232Q	T257I	3
P223S	K232Q	L290F	1
P223L	T277I	L290F	1
T225M	K232Q	T257I	3
Q229R	Q250L	Y251N	1
K232Q	L253F	T259I	2
K232Q	T257I	S309N	1
K232Q	T277I	T291I	1
K232Q	Q250L	Y251N	1
K232Q	P247S	L290F	2
K232Q	H255R	L290F	1
K232Q	P240S	L290F	1
V235I	S262N	K297N	1
P247L	C284R	P299S	1
Q250L	Y251N	T259I	1
T257I	C284R	S293F	1
T259I	A288V	P299L	1
C284R	T291I	P299S	1
T301R	D302E	V303F	1

## Sheet: four
Variant1	Variant2	Variant3	Variant4	No. sequences
T26K	G28E	Q30K	E203K	1
T9I	E70D	P77L	K91T	1
R3S	Q29R	A86V	K232Q	1
T4A	A145D	H175Y	P223L	1
T4A	A145D	H175Y	S309N	1
T4A	A145D	H175Y	T291I	1
F31L	P33S	E70D	P77L	1
V7L	E70D	P77L	K200R	1
S49L	K92N	M169I	M208I	1
D61G	P77L	A116V	T277I	1
R65C	V165A	L290F	S309I	1
E70D	P77L	K92N	P129S	1
E70D	P77L	K92R	H255R	46
E70D	P77L	P248L	T259I	1
E70D	P77L	N186S	P223L	1
E70D	P77L	P247S	T259I	1
E70D	P77L	L117F	T225M	2
E70D	P77L	A246V	T259I	2
T75I	N128S	I151V	T259I	3
P77L	Q221R	T291I	S294A	2
P77L	K92N	T119I	K200N	2
P77L	L178S	K200Q	G201C	1
G81C	A145D	F173S	I285L	1
G81C	G142A	K232Q	I285L	1
K92N	A116V	R138S	A144V	2
D108E	N109K	C111F	Y112F	1
N109K	C111R	A114S	T115P	1
A116V	E161G	P240L	S309N	4
A116S	P240S	A246V	N308S	1
N186Y	V187A	V188A	C189V	1
M208I	T210A	L211P	S212P	1
Q221K	I222F	P223L	C224F	1
Q229R	Q250L	Y251N	S262I	1

## Sheet: more
Variants																No. sequences
T9K	T10K	D12K	N13K	T259I												1
E1R	V2E	R3V	T4R	I5T												1
E1R	V2T	R3G	T4W	A145D												1
V2T	R3S	T4S	I5D	A145D												1
T9I	E70D	P77L	I151V	T281I												1
V205F	M206L	M208G	G209A	T210P												1
G227Y	Q229R	A230S	Y233I	C270F												1
V21G	M23V	S24N	T26I	Y27C	G28R											1
P77L	A204W	V205L	M206A	Y207M	M208A											1
V11I	D12K	N13K	I14K	N15H	T18P	V20G										1
H17T	T18K	Q19V	D22N	H47Q	H50Q	G52V										1
V7E	V11L	I14F	D22V	M23V	S24N	M25V										1
I104L	W106G	D108K	N109K	C111F	L113F	E203D										1
T4I	I5L	V7G	T9K	D12E	N15T	L16P	Q19K									1
F8Y	T9K	T10K	V11K	D12N	Q19H	M23V	S24Y	Q30H								1
F8Y	T9K	V11I	D12K	N13K	I14K	N15T	L16P	H17P	Q19R	V21W	D22E					1
M25V	Y27C	T34A	Y35C	T42A	K43E	I44V	N48S	T54A	Y56C	N60S	Y71C	S78G	Y83C	K92G	T102A	1
