# Supplementary material for: Amino acid variants of SARS-CoV-2 papain-like protease have impact on drug binding
Source: PLoS Comput Biol. 2022 Nov 21;18(11):e1010667. doi: 10.1371/journal.pcbi.1010667 (PMC9721480; doi:10.1371/journal.pcbi.1010667)
Supplement: S2 File — Calculations based on three PLpro-inhibitor complexes (PDB ID: 7jn2, 7jrn and 7d7t). (XLSX) [file pcbi.1010667.s012.xlsx]

## Sheet: Legend
7jrn mutation E
Mutation energies (kcal/mol) of PLpro from PDB ID: 7jrn with various inhibitors bound, estimated using Calculate Mutation Energies protocol in Discovery Studio. The second row shows mutations energies of the original, crystal protein-inhibitor complex. The latter ones depict energies of the complexes obtained with docking. The last row shows the mean of PLpro with the crystal ligand and compounds…
7jn2 mutation E
Mutation energies (kcal/mol) of PLpro from PDB ID: 7jn2 with various inhibitors bound, estimated using Calculate Mutation Energies protocol in Discovery Studio. The second row shows mutations energies of the original, crystal protein-inhibitor complex. The latter ones depict energies of the complexes obtained with docking. The last row shows the mean of PLpro with the crystal ligand and compounds…
7d7t mutation E
Mutation energies (kcal/mol) of PLpro from PDB ID: 7d7t with various inhibitors bound, estimated using Calculate Mutation Energies protocol in Discovery Studio. The second row shows mutations energies of the original, crystal protein-inhibitor complex. The latter ones depict energies of the complexes obtained with docking. The last row shows the mean of PLpro with the crystal ligand and compounds…
7jrn CDOCKER int. E
Results of docking to PDB ID: 7jrn. The values of CDOCKER Interaction Energy scoring function (kcal/mol) are presented as negatives to obtain score-like appearance, with higher values indicating better binding. The values worse than 2 kcal/mol compared to WT are shown in bold. The results of native ligand (GRL-0617) redocking are highlighted in green. Similar ligands indicate inhibitor of the sam…
7jrn MM-GBSA
Results of docking to PDB ID: 7jrn. The values show protein-ligand binding energies (kcal/mol) calculated using MM-GBSA method for the complexes obtained from docking. The values worse than 2 kcal/mol compared to WT are shown in bold. The results of native ligand (GRL-0617) redocking are highlighted in green. Similar ligands indicate inhibitor of the same structural type as GRL-0617: compound 6 a…
7jn2 CDOCKER int. E
Results of docking to PDB ID: 7jn2. The values of CDOCKER Interaction Energy scoring function (kcal/mol) are presented as negatives to obtain score-like appearance, with higher values indicating better binding. The values worse than 2 kcal/mol compared to WT are shown in bold. The results of native ligand (PLP_Snyder441) redocking are highlighted in green. Similar ligands indicate inhibitor of th…
7jn2 Jain
Results of docking to PDB ID: 7jn2. The values of Jain scoring function are presented. The higher values indicate better binding. The values worse than 1 unit compared to WT are shown in bold. The results of native ligand (PLP_Snyder441) redocking are highlighted in green. Similar ligands indicate inhibitor of the same structural type as PLP_Snyder441: GRL-0617 and compound 6.
7jn2 MM-GBSA
Results of docking to PDB ID: 7jn2. The values show protein-ligand binding energies (kcal/mol) calculated using MM-GBSA method for the complexes obtained from docking. The values worse than 2 kcal/mol compared to WT are shown in bold. The results of native ligand (PLP_Snyder441) redocking are highlighted in green. Similar ligands indicate inhibitor of the same structural type as PLP_Snyder441: GR…
7d7t CDOCKER int. E
Results of docking to PDB ID: 7d7t. The values of CDOCKER Interaction Energy scoring function (kcal/mol) are presented as negatives to obtain score-like appearance, with higher values indicating better binding. The values worse than 2 kcal/mol compared to WT are shown in bold. The results of native ligand (S43) redocking are highlighted in green. Similar ligands indicate inhibitor of the same str…
7d7t PMF04
Results of docking to PDB ID: 7d7t. The values of PMF04 scoring function are presented as negatives to obtain score-like appearance, with higher values indicating better binding. The values worse than 10 units compared to WT are shown in bold. The results of native ligand (S43) redocking are highlighted in green. Similar ligands indicate inhibitor of the same structural type as S43: rac3j_R and r…

## Sheet: 7jrn mutation E
	GRL-0617 (crystal)	GRL-0617	Compound 6	PLP_Snyder441	rac3j_R	rac3k_R	S43	Mean	Mean (similar ligands)
P129S, V165A	0.03	-0.05	-0.07	0.04	0.04	0.06	0.03	0.0114286	-0.0125
A145D, G163C	-0.22	-0.13	-0.15	-0.19	-0.37	-0.35	-0.27	-0.24	-0.1725
A145D, A246T	-0.11	-0.05	-0.07	-0.08	-0.14	-0.13	-0.05	-0.09	-0.0775
E161A, T291I	0.14	0.02	0.04	0.03	0.34	0.34	0.16	0.152857	0.0575
E161D	0.02	0	0.02	0.03	0.11	0.02	0.08	0.04	0.0175
E161D, P247S	0.43	0.43	0.39	0.45	0.53	0.54	0.54	0.472857	0.425
E161G	0.14	0.03	0.06	0.03	0.39	0.38	0.39	0.202857	0.065
L162S	0.26	0.24	0.25	0.35	0.47	0.48	0.45	0.357143	0.275
G163S	-0.12	-0.09	-0.1	-0.12	-0.28	-0.29	-0.33	-0.19	-0.1075
V165I	-0.01	-0.09	-0.07	-0.18	-0.03	-0.01	0.15	-0.0342857	-0.0875
A246V	-0.06	-0.07	-0.06	-0.06	-0.13	-0.07	-0.07	-0.0742857	-0.0625
P247L	-0.15	-0.14	-0.12	-0.14	-0.09	-0.02	-0.06	-0.102857	-0.1375
P247Q	0.29	-0.04	0.26	0.04	0.28	0.04	-0.17	0.1	0.1375
P247S	0.41	0.41	0.41	0.42	0.46	0.44	0.56	0.444286	0.4125
P247T	0.2	0.24	0.23	0.13	0.19	0.16	0.57	0.245714	0.2
P248S	0.64	0.53	0.58	0.28	0.43	0.4	0.42	0.468571	0.5075
E263D, Y264H	0.73	0.53	0.61	0.69	0.42	0.36	0.06	0.485714	0.64
T265A, Y268C	1.42	1.41	1.67	1.18	0.86	0.79	1.59	1.27429	1.42
N267D	-0.11	-0.14	-0.12	0.03	-0.33	-0.29	0.01	-0.135714	-0.085
N267S	0.04	0.01	0.01	0.06	0.08	0.09	0.11	0.0571429	0.03
Y268H	0.32	0.32	0.53	0.31	0.17	0.18	0.42	0.321429	0.37
Q269K, T277I	0.23	-0.06	-0.24	-0.21	0.5	0.51	-0.03	0.1	-0.07
Q269R	-0.41	-0.43	-0.53	-0.39	-0.28	-0.28	-1.23	-0.526667	-0.456667
T301A	0.24	0.17	0.12	0.16	0.13	0.07	0.26	0.164286	0.1725
T301S	0.16	0	-0.09	-0.06	0.11	0.11	0.24	0.0671429	0.0025

## Sheet: 7jn2 mutation E
	PLP_Snyder441 (crystal)	GRL-0617	Compound 6	PLP_Snyder441	rac3j_R	rac3k_R	S43	Mean	Mean (similar ligands)
P129S, V165A	-0.07	-0.1	0.03	-0.02	0.05	0.11	0.02	0.00285714	-0.04
A145D, G163C	-0.25	-0.17	-0.15	-0.15	-0.3	-0.15	-0.27	-0.205714	-0.18
A145D, A246T	-0.17	-0.07	0.06	-0.11	-0.16	-0.06	-0.03	-0.0771429	-0.0725
E161A, T291I	0.12	0.02	0.03	0.04	0.17	0.22	-0.02	0.1	0.0525
E161D	0.01	0.01	0	0.02	-0.08	-0.03	-0.08	-0.0214286	0.01
E161D, P247S	0.33	0.3	0.4	0.34	0.29	0.36	0.4	0.345714	0.3425
E161G	0.1	0.03	0.04	0.02	0.21	0.26	0.02	0.0971429	0.0475
L162S	0.17	0.22	0.08	-0.09	0.38	0.39	0.38	0.218571	0.095
G163S	-0.12	-0.2	-0.12	-0.11	-0.56	-0.14	-0.25	-0.214286	-0.1375
V165I	-0.05	-0.09	0.03	-0.04	-0.08	0.06	0.01	-0.0228571	-0.0375
A246V	-0.08	-0.1	-0.1	-0.07	-0.23	-0.07	-0.09	-0.105714	-0.0875
P247L	-0.06	0.25	-0.15	0.13	-0.24	0.06	0.12	0.0157143	0.0425
P247Q	-0.08	-0.12	0.28	0.35	-0.41	0.32	0.36	0.1	0.1075
P247S	0.33	0.38	0.37	0.35	0.38	0.38	0.46	0.378571	0.3575
P247T	0.27	0.34	0.33	0.17	0.64	0.6	0.42	0.395714	0.2775
P248S	0.29	0.35	0.25	0.3	-0.19	0.19	0.3	0.212857	0.2975
E263D, Y264H	0.87	0.53	0.33	0.82	-0.25	0.25	0.28	0.404286	0.6375
T265A, Y268C	1.11	1.49	1.79	1.27	0.66	0.83	0.93	1.15429	1.415
N267D	-0.07	-0.26	-0.15	-0.04	-0.38	-0.32	0.01	-0.172857	-0.13
N267S	0.02	-0.03	-0.03	0.02	0.04	0.16	0.03	0.03	-0.005
Y268H	0.11	0.16	0.52	0.14	0.03	0.11	0.05	0.16	0.2325
Q269K, T277I	0.07	0.04	0.13	-0.14	0.43	0.53	0.1	0.165714	0.025
Q269R	-0.41	-0.43	-0.79	-0.51	-0.72	-0.35	-0.79	-0.571429	-0.535
T301A	0.18	0.25	0.22	0.11	0.12	0.22	0.1	0.171429	0.19
T301S	0.11	0.13	0.17	0.08	0.21	0.46	0.07	0.175714	0.1225

## Sheet: 7d7t mutation E
	S43 (crystal)	GRL-0617	Compound 6	PLP_Snyder441	rac3j_R	rac3k_R	S43	Mean	Mean (similar ligands)
P129S, V165A	0.03	0.02	0.03	0.04	0.04	0.05	0.04	0.0357143	0.04
A145D, G163C	-0.12	-0.09	-0.07	-0.25	-0.17	-0.17	-0.17	-0.148571	-0.1575
A145D, A246T	-0.09	-0.01	-0.03	-0.22	-0.09	-0.11	-0.04	-0.0842857	-0.0825
E161A, T291I	0.11	-0.01	0.04	0.1	0.22	0.1	-0.09	0.0671429	0.085
E161D	0.01	-0.03	-0.07	0.01	0.01	-0.06	0	-0.0185714	-0.01
E161D, P247S	0.28	0.01	0.31	-0.01	0.28	0.28	0.36	0.215714	0.3
E161G	0.15	0.05	0.08	0.14	0.3	0.18	-0.01	0.127143	0.155
L162S	1.25	1.2	1.08	1.18	1.36	1.23	1.05	1.19286	1.2225
G163S	-0.03	-0.14	-0.14	-0.21	-0.06	-0.08	-0.12	-0.111429	-0.0725
V165I	-0.01	-0.01	-0.03	-0.22	-0.03	-0.02	-0.05	-0.0528571	-0.0275
A246V	-0.06	-0.07	-0.04	-0.14	-0.03	-0.06	-0.03	-0.0614286	-0.045
P247L	-0.25	-0.23	0	-0.32	0.01	0.06	-0.12	-0.121429	-0.075
P247Q	0.13	-0.18	-0.17	-0.13	-0.02	0.16	0.1	-0.0157143	0.0925
P247S	0.28	0.05	0.34	0	0.34	0.33	0.33	0.238571	0.32
P247T	0.13	-0.01	0.07	-0.22	0.12	0.14	0.15	0.0542857	0.135
P248S	0.44	0.17	0.4	0.03	0.36	0.45	0.36	0.315714	0.4025
E263D, Y264H	0.5	0.28	0.52	0.35	0.36	0.37	0.44	0.402857	0.4175
T265A, Y268C	2.48	2.28	2.4	1.93	1.95	2.04	2.32	2.2	2.1975
N267D	-0.17	-0.11	-0.12	-0.02	-0.41	-0.35	-0.13	-0.187143	-0.265
N267S	0.01	0.03	0.01	0.01	0.04	0.04	0.04	0.0257143	0.0325
Y268H	0.65	0.71	0.61	0.67	0.48	0.48	0.71	0.615714	0.58
Q269K, T277I	0.02	0	-0.03	0.05	0.15	0.15	-0.1	0.0342857	0.055
Q269R	0.09	0.09	0.08	-0.07	0.21	0.28	0.1	0.111429	0.17
T301A	0.2	0.03	0.22	-0.04	0.28	0.29	0.19	0.167143	0.24
T301S	0.14	0.03	0.03	0	0.15	0.18	0.12	0.0928571	0.1475

## Sheet: 7jrn CDOCKER int. E
	WT	P129S, V165A	A145D, G163C	A145D, A246T	E161A, T291I	E161D	E161D, P247S	E161G	L162S	G163S	V165I	A246V	P247L	P247Q	P247S	P247T	P248S	E263D, Y264H	T265A, Y268C	N267D	N267S	Y268H	Q269K, T277I	Q269R	T301A	T301S
Method 1
GRL-0617	45.963	44.2593	38.9719	44.2154	39.2709	44.1383	45.573	44.122	39.027	44.168	45.1215	45.58	45.217	46.44	46.316	45.7813	41.654	40.244	38.416	45.806	44.1919	46.477	44.5692	44.9942	45.168	39.2709
Compound 6	46.812	44.5214	52.0956	52.5067	49.2765	51.0806	51.249	51.214	48.77	48.505	49.1616	52.522	52.172	52.737	51.684	52.4843	47.78	50.2676	44.769	49.484	52.5888	49.427	49.755	51.5426	51.512	49.2765
PLP_Snyder441	43.9678	43.6717	43.4908	44.3955	43.0021	45.2987	43.047	43.159	41.912	42.5868	44.1335	42.6671	42.957	45.928	44.1805	43.2342	42.0101	44.319	39.655	44.7993	45.5558	46.169	41.5754	43.9463	42.5463	43.0021
rac3j_R	55.662	55.5322	55.0665	55.7433	46.3652	48.1636	44.132	53.729	55.518	55.543	47.6615	56.009	55.212	55.626	55.648	56.1822	54.236	55.0967	52.841	47.601	55.2601	55.341	51.3022	44.3546	54.35	46.3652
rac3k_R	55.404	46.0725	55.8001	55.6339	54.0715	56.2225	53.798	54.315	55.508	55.37	54.5952	51.817	54.686	55.817	55.331	55.5107	53.327	53.0737	51.805	55.218	46.6174	53.523	53.6344	52.0265	54.055	54.0715
S43	51.5858	47.8288	47.7404	45.6953	45.9678	44.4748	50.298	50.563	53.623	49.7114	45.2684	51.0973	52.305	52.238	50.999	49.0103	50.0964	55.433	44.08	52.2635	50.405	45.862	53.111	47.3103	50.2522	45.9678
Mean	49.8991	46.981	48.8609	49.6983	46.3257	48.2298	48.0162	49.517	49.0597	49.314	47.657	49.9487	50.4248	51.4643	50.6931	50.3672	48.1839	49.739	45.261	49.1953	49.1032	49.4665	48.9912	47.3624	49.6472	46.3257
Mean (similar ligands)	45.5809	44.1508	44.8528	47.0392	43.8498	46.8392	46.623	46.165	43.2363	45.0866	46.1389	46.923	46.782	48.3683	47.3935	47.1666	43.8147	44.9435	40.9467	46.6964	47.4455	47.3577	45.2999	46.8277	46.4088	43.8498
Method 2
GRL-0617	45.963	46.6218	47.0756	45.459	44.9591	47.0942	46.5221	45.8375	46.2394	46.226	45.6761	45.67	46.417	46.202	44.326	45.5058	43.596	39.382	40.8773	45.697	47.4836	46.7094	47.9779	46.171	44.03	45.8196
Compound 6	46.812	50.7636	51.9555	48.8525	51.4394	49.0778	34.9173	52.0887	51.6958	52.526	48.1657	52.328	49.755	49.008	42.564	52.0312	47.39	49.84	43.3574	34.514	49.9359	50.1399	52.3193	54.59	45.35	51.3247
PLP_Snyder441	43.9678	46.3854	46.7538	47.3132	45.826	47.3945	47.2422	44.4826	45.9845	44.913	45.2618	43.0651	46.7121	43.3008	44.6896	47.617	42.5359	44.402	41.7938	44.4065	46.9934	46.8911	46.0264	46.531	42.342	46.8261
rac3j_R	55.662	54.5788	49.6984	54.7699	52.5486	54.5915	52.4886	54.1468	53.4908	55.937	54.2825	55.508	54.682	55.522	55.334	54.7714	55.294	55.133	42.0718	49.141	54.4525	53.6332	53.4469	55.996	54.478	52.6036
rac3k_R	55.404	54.2614	43.2488	54.4821	53.1139	54.2041	50.1927	53.9655	53.5965	55.63	43.0138	55.449	54.062	55.234	54.994	54.371	53.262	49.665	50.9688	54.101	53.9901	53.7445	54.6041	55.859	53.935	50.0565
S43	51.5858	44.6304	49.7929	52.502	48.4684	51.1928	48.7394	43.9452	49.0497	51.8012	50.1678	45.0277	47.0032	42.6961	48.3727	49.6032	50.7003	54.5174	43.6993	48.0252	50.3547	48.227	55.4938	58.8473	51.8235	49.4721
Mean	49.8991	49.5402	48.0875	50.5631	49.3926	50.5925	46.6837	49.0777	50.0095	51.1722	47.7613	49.508	49.7719	48.6605	48.38	50.6499	48.7964	48.8232	43.7947	45.9808	50.535	49.8909	51.6447	52.999	48.6598	49.3504
Mean (similar ligands)	45.5809	47.9236	48.595	47.2082	47.4082	47.8555	42.8939	47.4696	47.9732	47.8883	46.3679	47.021	47.628	46.1703	43.8599	48.3847	44.5073	44.5413	42.0095	41.5392	48.1376	47.9135	48.7745	49.0973	43.9073	47.9901
Methods 1 and 2
Mean	49.8991	48.2606	48.4742	50.1307	47.8591	49.4111	47.3499	49.2974	49.5346	50.2431	47.7091	49.7283	50.0984	50.0624	49.5366	50.5085	48.4901	49.2811	44.5279	47.588	49.8191	49.6787	50.318	50.1807	49.1535	47.8381
Mean (similar ligands)	45.5809	46.0372	46.7239	47.1237	45.629	47.3473	44.7584	46.8173	45.6048	46.4875	46.2534	46.972	47.205	47.2693	45.6267	47.7756	44.161	44.7424	41.4781	44.1178	47.7916	47.6356	47.0372	47.9625	45.1581	45.92
Mean (native ligand)	45.963	45.4406	43.0237	44.8372	42.115	45.6163	46.0476	44.9798	42.6332	45.197	45.3988	45.625	45.817	46.321	45.321	45.6435	42.625	39.813	39.6467	45.7515	45.8377	46.5932	46.2736	45.5826	44.599	42.5453

## Sheet: 7jrn MM-GBSA
	WT	P129S, V165A	A145D, G163C	A145D, A246T	E161A, T291I	E161D	E161D, P247S	E161G	L162S	G163S	V165I	A246V	P247L	P247Q	P247S	P247T	P248S	E263D, Y264H	T265A, Y268C	N267D	N267S	Y268H	Q269K, T277I	Q269R	T301A	T301S
Method 1
GRL-0617	0.2309	1.8552	5.0896	1.7448	5.0522	2.9471	3.3566	2.798	5.6965	2.6601	-0.022	0.9045	3.1397	-0.618	-0.0287	2.1122	7.5683	1.595	5.8291	0.0829	1.9958	-0.349	1.8386	2.138	-3.425	5.0522
Compound 6	6.0973	5.1725	-1.1091	-0.7684	0.2503	0.3522	1.3981	-2.103	1.3707	4.8905	2.005	-1.5405	-1.5077	-2.4882	-0.2224	-0.3024	5.6935	1.3355	1.783	0.5593	-2.5054	2.4897	0.4129	1.5316	-4.399	0.2503
PLP_Snyder441	3.0521	1.9523	4.0726	2.1902	1.4668	3.874	7.5893	2.599	5.3288	5.2124	1.3904	4.9364	4.3909	3.2522	4.2492	5.7104	8.1934	-1.9953	5.0059	3.8202	3.3011	2.9485	6.8481	6.6482	0.6431	1.4668
rac3j_R	-5.5139	-6.0548	-7.0744	-6.1945	-1.4396	10.4107	13.6882	-8.0011	-5.9758	-6.5505	9.0915	-5.9258	-3.8822	-4.1446	-5.5971	-5.0616	-3.0328	-0.5233	-4.4677	7.3648	-6.0343	-5.2497	2.1019	17.739	-7.167	-1.4396
rac3k_R	-6.3684	11.7087	-6.3587	-8.3137	-8.119	-12.4578	5.2875	-7.2735	-7.873	-8.245	-6.055	1.1159	-4.296	-5.3434	-6.854	-5.0072	-3.9971	0.247	-4.9917	-6.5723	4.5516	-4.6537	-9.5591	-2.4176	-8.303	-8.119
S43	13.8586	15.8564	12.7377	19.4812	8.713	5.4578	23.7632	20.9564	17.3758	11.4008	5.1181	14.8738	12.2107	13.108	15.1278	16.3747	17.9568	10.0952	18.0052	21.767	14.5395	7.8546	10.6109	25.3772	12.2004	8.713
Mean	1.89277	5.08172	1.22628	1.3566	0.987283	1.764	9.18048	1.49597	2.65383	1.56138	1.92133	2.39405	1.6759	0.627667	1.11247	2.30435	5.39702	1.79235	3.5273	4.50365	2.64138	0.506733	2.04222	8.50273	-1.74175	0.987283
Mean (similar ligands)	3.12677	2.99333	2.68437	1.05553	2.25643	2.3911	4.11467	1.098	4.132	4.25433	1.12447	1.43347	2.00763	0.0486667	1.3327	2.50673	7.15173	0.311733	4.206	1.48747	0.9305	1.6964	3.0332	3.43927	-2.39363	2.25643
Method 2
GRL-0617	0.2309	-4.3213	-3.5725	-3.1068	-2.3579	-4.0432	-0.5353	-1.235	-4.1791	0.0757	-4.0021	-0.6096	-3.8362	-0.6432	3.3422	-3.4079	3.4419	4.249	-0.4792	-0.186	-3.7854	-3.593	-4.7355	-3.2415	-0.9642	-3.2146
Compound 6	6.0973	-2.4213	-1.1461	1.0649	-2.7052	2.9382	20.2437	-1.9662	-0.238	-2.0689	-0.0187	-1.7757	0.6696	4.1055	14.9594	-2.8342	7.4648	-1.9494	6.2319	19.1942	-0.9732	-0.8501	-5.6032	-4.9398	2.7192	-2.7572
PLP_Snyder441	3.0521	-1.1752	-0.771	-0.6066	-2.7734	-0.5698	0.5957	2.8699	0.2314	3.0101	-1.1587	4.1458	-1.9477	5.1382	7.0026	-1.0249	7.31	-0.8571	0.8139	4.109	-1.5209	-1.2538	-2.1025	-1.2936	1.5505	-2.3002
rac3j_R	-5.5139	-4.2791	5.7839	-3.9776	-5.621	-3.7619	4.451	-8.1846	-3.5219	-6.169	-2.9523	-6.3145	-3.5751	-4.5837	-3.2395	-2.3649	-1.4318	-3.3138	11.2177	9.3933	-5.2222	-0.1748	-4.0989	-11.5373	-7.3482	-2.4235
rac3k_R	-6.3684	-4.5839	2.3067	-5.225	-6.7449	-2.6367	7.2831	-7.9018	-4.928	-6.9506	2.0149	-7.7103	-4.9489	-6.5533	-5.8558	-2.8468	-2.8713	7.4578	-1.95	-3.1667	-5.167	-2.4824	-5.1778	-10.5174	-8.369	0.2637
S43	13.8586	5.5351	23.5387	16.1559	20.8633	20.3719	17.2178	11.1987	21.6722	13.7722	11.9966	5.8338	9.1356	10.8978	14.759	23.5594	17.4308	9.8159	12.3396	13.3601	23.0803	22.3676	5.1583	-1.0166	18.4366	22.2431
Mean	1.89277	-1.87428	4.35662	0.717467	0.11015	2.04975	8.20933	-0.869833	1.5061	0.27825	0.97995	-1.07175	-0.75045	1.39355	5.16132	1.84678	5.22407	2.56707	4.69565	7.11732	1.0686	2.33558	-2.75993	-5.42437	1.00415	1.96855
Mean (similar ligands)	3.12677	-2.63927	-1.82987	-0.882833	-2.61217	-0.558267	6.76803	-0.110433	-1.39523	0.338967	-1.7265	0.586833	-1.70477	2.86683	8.43473	-2.42233	6.07223	0.480833	2.18887	7.70573	-2.09317	-1.89897	-4.14707	-3.1583	1.10183	-2.75733
Methods 1 and 2
Mean all	1.89277	1.60372	2.79145	1.03703	0.548717	1.90688	8.69491	0.313067	2.07997	0.919817	1.45064	0.66115	0.462725	1.01061	3.13689	2.07557	5.31054	2.17971	4.11148	5.81048	1.85499	1.42116	-0.358858	1.53918	-0.3688	1.47792
Mean (similar ligands)	3.12677	0.177033	0.42725	0.08635	-0.177867	0.916417	5.44135	0.493783	1.36838	2.29665	-0.301017	1.01015	0.151433	1.45775	4.88372	0.0422	6.61198	0.396283	3.19743	4.5966	-0.581333	-0.101283	-0.556933	0.140483	-0.6459	-0.25045
Mean (native ligand)	0.2309	-1.23305	0.75855	-0.681	1.34715	-0.54805	1.41065	0.7815	0.7587	1.3679	-2.01205	0.14745	-0.34825	-0.6306	1.65675	-0.64785	5.5051	2.922	2.67495	-0.05155	-0.8948	-1.971	-1.44845	-0.55175	-2.1946	0.9188

## Sheet: 7jn2 CDOCKER int. E
	WT	P129S, V165A	A145D, G163C	A145D, A246T	E161A, T291I	E161D	E161D, P247S	E161G	L162S	G163S	V165I	A246V	P247L	P247Q	P247S	P247T	P248S	E263D, Y264H	T265A, Y268C	N267D	N267S	Y268H	Q269K, T277I	Q269R	T301A	T301S
Method 1
GRL-0617	45.672	45.523	44.152	45.632	45.531	42.562	45.281	45.512	46.258	45.4068	45.449	45.5169	44.5778	45.1634	44.7048	44.099	43.5731	42.9383	42.184	43.5114	45.367	45.437	45.56	43.0862	44.5539	43.716
Compound 6	46.66	47.346	46.167	46.581	47.684	47.705	43.424	47.282	48.479	48.5862	47.612	51.3124	47.5744	48.5527	50.1639	47.795	46.5655	50.4652	44.763	50.2773	46.502	48.151	51.594	51.3586	45.5122	46.183
PLP_Snyder441	44.64	45.326	44.204	45.39	45.326	45.437	44.081	45.234	46.467	44.375	45.39	44.444	44.188	45.021	44.265	44.65	43.241	42.529	42.33	43.947	45.326	45.49	45.217	42.918	44.117	43.331
rac3j_R	54.894	48.6	49.971	55.385	49.309	54.335	54.755	54.782	48.546	51.9192	53.016	55.0694	53.3437	54.8668	54.5078	49.249	54.4555	53.9719	47.337	56.2403	54.78	47.362	52.033	54.3775	51.6996	53.62
rac3k_R	54.183	54.22	52.301	54.119	51.067	54.371	54.57	54.076	54.018	54.5167	50.558	55.0833	52.8482	53.832	53.4966	53.214	53.6768	53.8363	45.672	55.0648	54.333	53.306	51.031	50.148	53.6221	51.589
S43	54.004	53.288	49.41	45.339	54.013	51.92	47.402	47.407	48.387	51.919	53.914	51.717	49.704	51.551	53.181	45.191	53.464	50.112	34.709	53.265	48.607	51.316	55.625	50.62	50.762	50.849
Mean	50.0088	49.0505	47.7008	48.741	48.8217	49.3883	48.2522	49.0488	48.6925	49.4538	49.3232	50.5238	48.706	49.8312	50.0532	47.3663	49.1626	48.9755	42.8325	50.3843	49.1525	48.5103	50.1767	48.7514	48.3778	48.2147
Mean (similar ligands)	45.6573	46.065	44.841	45.8677	46.1803	45.2347	44.262	46.0093	47.068	46.1227	46.1503	47.0911	45.4467	46.2457	46.3779	45.5147	44.4599	45.3108	43.0923	45.9119	45.7317	46.3593	47.457	45.7876	44.7277	44.41
Method 2
GRL-0617	45.672	45.286	45.356	45.304	44.955	41.836	45.372	45.59	45.825	45.375	44.535	45.12	45.494	46.065	45.381	44.97	44.286	41.882	41.44	44.897	45.154	44.622	45.187	42.76	44.69	44.712
Compound 6	46.66	49.41	51.4	50.364	46.755	46.608	50.806	48.516	51.31	51.139	49.459	47.575	48.434	48.341	50.349	47.348	46.399	45.813	44.348	47.239	50.772	50.238	50.252	51.43	46.383	50.314
PLP_Snyder441	44.64	45.261	45.556	44.292	44.16	39.314	45.075	44.689	46.253	45.208	44.173	44.315	45.282	44.673	44.964	44.781	43.867	41.643	40.174	44.664	45.084	45.107	45.482	41.327	43.618	44.546
rac3j_R	54.894	53.711	52.7	49.626	53.841	54.449	45.441	47	51.266	54.41	49.603	51.703	52.665	55.383	54.188	51.69	54.143	54.157	51.51	47.633	52.558	52.171	53.298	54.843	53.556	53.03
rac3k_R	54.183	48.939	49.553	54.063	52.176	48.853	54.333	54.975	52.558	54.157	49.09	53.914	52.59	54.925	50.009	53.435	54.296	52.414	47.005	54.038	53.922	53.576	51.76	51.569	53.025	51.538
S43	54.004	50.83	52.473	52.096	52.092	54.013	49.148	51.873	49.577	52.573	52.886	52.846	53.152	50.673	43.501	47.831	52.664	54.775	48.048	53.027	52.291	52.009	56.087	53.327	50.102	51.664
Mean	50.0088	48.9062	49.5063	49.2908	48.9965	47.5122	48.3625	48.7738	49.4648	50.477	48.291	49.2455	49.6028	50.01	48.0653	48.3425	49.2758	48.4473	45.4208	48.583	49.9635	49.6205	50.3443	49.2093	48.5623	49.3007
Mean (similar ligands)	45.6573	46.6523	47.4373	46.6533	45.29	42.586	47.0843	46.265	47.796	47.2407	46.0557	45.67	46.4033	46.3597	46.898	45.6997	44.8507	43.1127	41.9873	45.6	47.0033	46.6557	46.9737	45.1723	44.897	46.524
Methods 1 and 2
Mean all	50.0088	48.9783	48.6036	49.0159	48.9091	48.4502	48.3073	48.9113	49.0787	49.9654	48.8071	49.8847	49.1544	49.9206	49.0593	47.8544	49.2192	48.7114	44.1267	49.4836	49.558	49.0654	50.2605	48.9804	48.4701	48.7577
Mean (similar ligands)	45.6573	46.3587	46.1392	46.2605	45.7352	43.9103	45.6732	46.1372	47.432	46.6817	46.103	46.3805	45.925	46.3027	46.6379	45.6072	44.6553	44.2118	42.5398	45.7559	46.3675	46.5075	47.2153	45.48	44.8124	45.467
Mean (native ligand)	44.64	45.2935	44.88	44.841	44.743	42.3755	44.578	44.9615	46.36	44.7915	44.7815	44.3795	44.735	44.847	44.6145	44.7155	43.554	42.086	41.252	44.3055	45.205	45.2985	45.3495	42.1225	43.8675	43.9385

## Sheet: 7jn2 Jain
	WT	P129S, V165A	A145D, G163C	A145D, A246T	E161A, T291I	E161D	E161D, P247S	E161G	L162S	G163S	V165I	A246V	P247L	P247Q	P247S	P247T	P248S	E263D, Y264H	T265A, Y268C	N267D	N267S	Y268H	Q269K, T277I	Q269R	T301A	T301S
Method 1
GRL-0617	6.09	5.91	5.74	5.8	5.69	6.66	6	5.73	5.87	5.79	5.55	6.21	5.62	5.19	5.03	5.22	3.9	4.2	5.13	6.41	5.76	5.22	5	6.38	5.07	4.73
Compound 6	6.18	5.56	5.81	6.41	6.32	5.66	5.75	5.37	5.75	5.5	5.61	7.27	5.51	5.76	6.35	5.71	3.74	5.85	4.18	5.86	6.21	5.41	5.6	5.27	5.62	4.53
PLP_Snyder441	6.55	6.53	6.79	6.6	6.37	6.73	6.63	6.42	6.45	6.78	6.63	6.6	6.21	6.38	6.14	6.57	5.06	5.43	6.15	6.03	6.49	5.78	5.65	6.51	5.62	5.61
rac3j_R	7.78	8.3	7.79	8.02	8.63	8.82	8.21	8.17	7.15	7.32	8.43	8.48	8.27	8.87	8.24	7.96	6.95	7.66	5.74	7.95	8.59	8.52	8.63	9.44	8.51	9.11
rac3k_R	7.46	8.84	7.15	8.61	7.99	7.78	8.06	7.88	8.57	8.7	7.57	8.67	8.61	7.86	7.71	7.95	6.95	8.43	6.67	8.14	7.77	8.98	8.25	7.67	9.16	8.15
S43	6.36	5.51	5.09	4.49	5.87	5.81	3.89	4.5	4.81	6.47	7.51	5.52	5.96	6.82	6.47	4.35	6.07	4.94	0.91	5.95	4.85	5.66	8.18	6.37	6.25	5.74
Mean	6.73667	6.775	6.395	6.655	6.81167	6.91	6.42333	6.345	6.43333	6.76	6.88333	7.125	6.69667	6.81333	6.65667	6.29333	5.445	6.085	4.79667	6.72333	6.61167	6.595	6.885	6.94	6.705	6.31167
Mean (similar ligands)	6.27333	6	6.11333	6.27	6.12667	6.35	6.12667	5.84	6.02333	6.02333	5.93	6.69333	5.78	5.77667	5.84	5.83333	4.23333	5.16	5.15333	6.1	6.15333	5.47	5.41667	6.05333	5.43667	4.95667
Method 2
GRL-0617	6.09	5.75	5.45	5.37	5.33	3.7	6.03	6.05	5.58	5.27	5.02	5.12	6.21	5.43	5.64	5.5	4.31	3.73	4.2	5.02	5.27	4.45	5.75	3.43	5.3	5.28
Compound 6	6.18	5.32	6.81	6.57	6.16	3.56	6.89	5.12	7.41	6.71	6.74	5.61	5.66	5.54	6.47	5.39	4.67	4.1	4.29	5.4	7.08	5.59	6.07	6.08	4.79	6.66
PLP_Snyder441	6.55	6.48	6.6	6.74	7.02	4.25	5.95	6.81	7.37	6	5.17	6.76	6.69	5.19	6.12	5.73	5.61	6.01	4.61	5.6	5.9	6.74	6.9	3.67	6.12	5.64
rac3j_R	7.78	7.54	8.56	7.2	7.87	8.17	7.43	7.23	8.03	7.82	7.87	8.06	8.12	8.24	7.97	8.32	6.75	7.95	6.17	7.95	7.89	7.23	7.84	7.88	9.21	7.74
rac3k_R	7.46	7.24	7.47	7.55	8.45	7.35	7.79	8.24	7.23	7.85	7.4	7.33	7.44	8.38	7.52	8.03	7.05	7	5.14	7.18	7.74	7.29	8.3	8.26	8.89	8.37
S43	6.36	6.21	7.08	5.53	5.75	7.12	3.97	6	4.46	6.19	6.09	6.09	6.42	6	2.3	6.28	5.18	6.56	5.15	6.28	5.75	5.86	7.26	6.03	5.91	5.5
Mean	6.73667	6.42333	6.995	6.49333	6.76333	5.69167	6.34333	6.575	6.68	6.64	6.38167	6.495	6.75667	6.46333	6.00333	6.54167	5.595	5.89167	4.92667	6.23833	6.605	6.19333	7.02	5.89167	6.70333	6.53167
Mean (similar ligands)	6.27333	5.85	6.28667	6.22667	6.17	3.83667	6.29	5.99333	6.78667	5.99333	5.64333	5.83	6.18667	5.38667	6.07667	5.54	4.86333	4.61333	4.36667	5.34	6.08333	5.59333	6.24	4.39333	5.40333	5.86
Methods 1 and 2
Mean all	6.73667	6.59917	6.695	6.57417	6.7875	6.30083	6.38333	6.46	6.55667	6.7	6.6325	6.81	6.72667	6.63833	6.33	6.4175	5.52	5.98833	4.86167	6.48083	6.60833	6.39417	6.9525	6.41583	6.70417	6.42167
Mean (similar ligands)	6.27333	5.925	6.2	6.24833	6.14833	5.09333	6.20833	5.91667	6.405	6.00833	5.78667	6.26167	5.98333	5.58167	5.95833	5.68667	4.54833	4.88667	4.76	5.72	6.11833	5.53167	5.82833	5.22333	5.42	5.40833
Mean (native ligand)	6.55	6.505	6.695	6.67	6.695	5.49	6.29	6.615	6.91	6.39	5.9	6.68	6.45	5.785	6.13	6.15	5.335	5.72	5.38	5.815	6.195	6.26	6.275	5.09	5.87	5.625

## Sheet: 7jn2 MM-GBSA
	WT	P129S, V165A	A145D, G163C	A145D, A246T	E161A, T291I	E161D	E161D, P247S	E161G	L162S	G163S	V165I	A246V	P247L	P247Q	P247S	P247T	P248S	E263D, Y264H	T265A, Y268C	N267D	N267S	Y268H	Q269K, T277I	Q269R	T301A	T301S
Method 1
GRL-0617	-2.1826	-3.5566	-0.1842	-2.4913	-3.3589	0.9636	2.6401	-2.234	-1.6524	-1.3542	-2.2078	-1.5069	-2.6573	-2.2966	-1.3916	-2.0614	2.7261	-1.5201	-2.474	3.8446	-2.0931	-3.6946	2.1381	3.0429	-5.5017	-3.3541
Compound 6	5.0841	1.1045	4.002	5.0356	0.375	0.5731	4.3126	4.4315	2.3073	-0.4879	0.7053	2.6342	-1.2687	-0.8301	4.6551	-0.5072	4.8239	-1.4405	-2.0341	3.5147	4.2229	2.3027	0.4129	1.8027	0.9276	0.9911
PLP_Snyder441	-0.3691	-2.2589	-0.3918	-1.2581	-1.4179	-1.0054	4.7585	-1.8781	0.0136	0.9962	-0.735	-0.5381	-1.1943	-1.3917	0.5862	-1.2137	3.3989	0.1575	-0.6724	1.4104	-0.9212	-1.1183	6.8481	4.6073	-4.722	-1.9808
rac3j_R	-12.8719	-11.5502	-3.3688	-10.2224	-12.4168	-13.3677	-7.0667	-10.9703	2.2079	-8.2528	-9.1795	-9.5928	-8.2592	-7.944	-8.8872	-3.4958	-6.0846	-8.5362	-6.1113	-9.5193	-9.3093	-8.8032	2.1019	-17.1308	-7.5601	-10.3684
rac3k_R	-8.841	-12.5679	-9.433	-10.0098	-7.1904	-8.4714	-0.6429	-11.0752	-4.2617	-7.3087	-5.3241	-9.0836	-6.9965	-8.2665	-7.9988	-8.204	-4.16	-9.0467	-7.3492	-10.01	-9.5025	-9.6444	-9.5591	-11.7907	-10.1452	-7.3612
S43	14.7287	16.8141	8.4639	25.223	15.4258	16.3038	21.5267	28.9776	9.9068	16.3366	17.983	15.0661	19.6981	15.9979	16.6674	10.7448	22.9439	17.1462	4.9768	11.9344	7.8429	18.619	10.6109	10.3272	10.1929	18.9352
Mean	-0.741967	-2.0025	-0.151983	1.04617	-1.43053	-0.834	4.25472	1.20858	1.42025	-0.0118	0.206983	-0.503517	-0.112983	-0.7885	0.605183	-0.78955	3.94137	-0.539967	-2.27737	0.1958	-1.62672	-0.3898	2.09213	-1.52357	-2.80142	-0.523033
Mean (similar ligands)	0.844133	-1.57033	1.142	0.428733	-1.46727	0.1771	3.90373	0.106467	0.222833	-0.281967	-0.745833	0.1964	-1.70677	-1.50613	1.28323	-1.26077	3.64963	-0.934367	-1.72683	2.92323	0.402867	-0.836733	3.13303	3.15097	-3.0987	-1.44793
Method 2
GRL-0617	-2.1826	-5.9309	-5.6405	-6.508	-5.7532	-2.428	-2.2897	-2.5542	-4.6049	-6.5347	-5.9309	-5.8319	-5.0457	-5.0682	-2.0159	-4.7324	0.302	-1.7606	-4.0015	-4.3356	-6.2441	-6.8192	-5.8488	-3.4048	-4.47	-5.2477
Compound 6	5.0841	-3.8763	-5.4017	-5.4051	3.1046	-0.9233	-2.0021	-1.2617	-2.9248	-5.6077	-3.8763	-0.7812	-3.7587	-0.1948	-2.1599	-1.0749	4.4253	1.1324	-3.4749	1.3749	-5.2425	1.0869	-4.9225	-4.8204	-0.0908	-5.4779
PLP_Snyder441	-0.3691	-3.1669	-3.3802	0.1989	-1.3448	2.2114	-0.5909	-1.4237	-0.3889	-3.2781	-3.1669	0.3688	-3.1742	-3.1958	-0.2595	-2.0205	3.0178	1.7423	-2.9053	-1.1428	-2.9056	-3.5281	-3.0819	-1.7762	-3.3878	-3.0786
rac3j_R	-12.8719	-3.1108	-9.9971	-3.386	-10.7957	-8.8338	-2.4377	-7.1169	-3.7785	-8.6744	-3.1108	-6.6862	-7.4161	-7.8845	-9.6364	-7.5105	-4.7172	-8.0236	-7.6379	-9.0004	-6.5154	-6.4889	-7.5628	-13.1017	-10.4356	-8.4695
rac3k_R	-8.841	-7.631	-7.4972	-9.3902	-9.8366	-5.6033	-5.8145	-10.527	-5.5356	-8.5219	-7.631	-10.3857	-8.7407	-10.1338	-4.4729	-8.1017	-3.6389	-6.5642	-6.6949	-7.3997	-7.8431	-6.3936	-4.6906	-9.8065	-10.3658	-8.1615
S43	14.7287	15.3038	1.5285	15.8814	15.8142	13.7481	5.2904	14.07	0.8854	16.491	15.3038	15.4418	18.6652	21.6132	14.1057	9.5072	9.9172	11.6281	12.6403	16.5948	15.4057	14.8287	14.0202	0.9862	17.1164	15.1615
Mean	-0.741967	-1.40202	-5.0647	-1.43483	-1.46858	-0.304817	-1.30742	-1.46892	-2.72455	-2.68763	-1.40202	-1.3124	-1.57837	-0.81065	-0.739817	-2.32213	1.55103	-0.3076	-2.01237	-0.651467	-2.22417	-1.21903	-2.0144	-5.32057	-1.93893	-2.54562
Mean (similar ligands)	0.844133	-4.3247	-4.80747	-3.90473	-1.33113	-0.379967	-1.62757	-1.74653	-2.63953	-5.14017	-4.3247	-2.08143	-3.99287	-2.8196	-1.47843	-2.60927	2.5817	0.371367	-3.46057	-1.36783	-4.7974	-3.0868	-4.61773	-3.3338	-2.64953	-4.6014
Methods 1 and 2
Mean all	-0.741967	-1.70226	-2.60834	-0.194333	-1.44956	-0.569408	1.47365	-0.130167	-0.65215	-1.34972	-0.597517	-0.907958	-0.845676	-0.799575	-0.0673167	-1.55584	2.7462	-0.423783	-2.14487	-0.227833	-1.92544	-0.804417	0.0388667	-3.42207	-2.37018	-1.53432
Mean (similar ligands)	0.844133	-2.94752	-1.83273	-1.738	-1.3992	-0.101433	1.13808	-0.820033	-1.20835	-2.71107	-2.53527	-0.942517	-2.84982	-2.16287	-0.0976	-1.93502	3.11567	-0.2815	-2.5937	0.7777	-2.19727	-1.96177	-0.74235	-0.0914167	-2.87412	-3.02467
Mean (native ligand)	-0.3691	-2.7129	-1.886	-0.5296	-1.38135	0.603	2.0838	-1.6509	-0.18765	-1.14095	-1.95095	-0.08465	-2.18425	-2.29375	0.16335	-1.6171	3.20835	0.9499	-1.78885	0.1338	-1.9134	-2.3232	1.8831	1.41555	-4.0549	-2.5297

## Sheet: 7d7t CDOCKER int. E
	WT	P129S, V165A	A145D, G163C	A145D, A246T	E161A, T291I	E161D	E161D, P247S	E161G	L162S	G163S	V165I	A246V	P247L	P247Q	P247S	P247T	P248S	E263D, Y264H	T265A, Y268C	N267D	N267S	Y268H	Q269K, T277I	Q269R	T301A	T301S
Method 1
GRL-0617	36.876	37.356	38.208	37.529	35.942	37.243	37.39	37.439	39.381	37.887	35.881	37.664	37.391	38.076	37.8	37.66	37.394	37.851	36.15	38.04		36.15	37.35	37.497	36.228	37.015
Compound 6	42.924	43.656	43.934	43.473	43.487	43.718	43.394	43.139	43.135	42.865	43.476	40.097	43.422	41.445	39.246	43.502	41.719	40.704	38.553	42.585	43.07	38.553	40.202	42.98	40.613	43.111
PLP_Snyder441	35.3987	36.517	37.612	36.711	34.725	36.138	35.013	34.396	38.089	35.494	36.501	36.612	34.197	35.396	33.919	34.452	37.033	36.868	36.204	36.635	34.625	36.204	35.98	34.247	34.681	34.02
rac3j_R	57.78	56.122	58.004	56.065	56.303	56.3	56.421	56.227	53.479	56.103	56.37	56.689	56.469	55.95	57.513	56.299	56.76	56.776	55.357	56.968	57.353	55.357	55.978	57.054	54.783	55.246
rac3k_R	55.824	55.808	55.902	55.748	55.066	57.014	55.198	55.584	54.098	56.252	56.508	57.357	57.663	58.037	58.042	54.888	55.029	56.414	55.155	58.522	54.805	55.155	56.061	56.454	54.352	56.523
S43	53.175	53.4	52.817	55.717	54.364	53.874	57.995	53.997	54.042	53.289	55.494	53.816	55.965	56.473	56.317	55.614	50.949	54.009	50.474	54.366	55.405	50.474	53.164	53.529	52.615	54.82
Mean	46.9963	47.1432	47.7462	47.5405	46.6478	47.3812	47.5685	46.797	47.0373	46.9817	47.3717	47.0392	47.5178	47.5628	47.1395	47.0692	46.4807	47.1037	45.3155	47.8527	49.0516	45.3155	46.4558	46.9602	45.5453	46.7892
Mean (similar ligands)	55.593	55.11	55.5743	55.8433	55.2443	55.7293	56.538	55.2693	53.873	55.2147	56.124	55.954	56.699	56.82	57.2907	55.6003	54.246	55.733	53.662	56.6187	55.8543	53.662	55.0677	55.679	53.9167	55.5297
Method 2
GRL-0617	36.876	37.679	37.671	37.326	35.784	37.553	37.403	37.608	37.712	34.683	38.112	34.518	34.664	35.762	30.638	37.043	36.081	36.455	31.644	34.812	36.626	34.947	37.51	35.771	36.625	35.433
Compound 6	42.924	43.662	42.955	43.219	43.254	42.98	40.82	42.941	44.054	41.016	42.354	40.069	41.612	39.079	38.996	42.686	39.709	39.324	38.66	40.94	43.08	39.213	43.354	40.318	40.725	42.066
PLP_Snyder441	35.3987	36.367	35.542	33.201	34.528	36.213	36.32	36.019	38.956	34.246	35.159	33.368	33.687	34.471	33.946	35.745	35.482	36.069	34.035	34.85	33.637	36.605	34.68	32.637	34.147	34.646
rac3j_R	57.78	55.907	56.639	55.854	56.23	56.171	56.305	56.204	56.248	54.107	54.612	53.747	43.966	53.066	53.438	56.523	52.33	54.672	46.188	53.704	56.074	54.188	57.146	54.388	56.352	55.635
rac3k_R	55.824	56.966	56.443	55.286	55.785	55.878	57.271	56.12	53.474	54.058	55.83	55.619	43.342	52.763	53.451	56.458	52.075	53.124	49.351	53.44	57.2	54.231	56.865	54.469	55.94	55.222
S43	53.175	53.162	53.477	55.203	55.265	56.422	56.281	55.32	50.756	52.112	54.372	50.06	46.999	52.883	51.275	53.657	51.4	50.953	46.1	52.56	54.308	51.884	52.827	53.445	52.82	52.919
Mean	46.9963	47.2905	47.1212	46.6815	46.8077	47.5362	47.4	47.3687	46.8667	45.037	46.7398	44.5635	40.7117	44.6707	43.624	47.0187	44.5128	45.0995	40.9963	45.051	46.8208	45.178	47.0637	45.1713	46.1015	45.9868
Mean (similar ligands)	55.593	55.345	55.5197	55.4477	55.76	56.157	56.619	55.8813	53.4927	53.4257	54.938	53.142	44.769	52.904	52.7213	55.546	51.935	52.9163	47.213	53.2347	55.8607	53.4343	55.6127	54.1007	55.0373	54.592
Methods 1 and 2
Mean all	46.9963	47.2168	47.4337	47.111	46.7278	47.4587	47.4843	47.0828	46.952	46.0093	47.0558	45.8013	44.1148	46.1168	45.3817	47.0439	45.4967	46.1016	43.1559	46.4518	47.8348	45.2467	46.7597	46.0658	45.8234	46.388
Mean (similar ligands)	55.593	55.2275	55.547	55.6455	55.5022	55.9432	56.5785	55.5753	53.6828	54.3202	55.531	54.548	50.734	54.862	55.006	55.5732	53.0905	54.3247	50.4375	54.9267	55.8575	53.5482	55.3402	54.8898	54.477	55.0608
Mean (native ligand)	53.175	53.281	53.147	55.46	54.8145	55.148	57.138	54.6585	52.399	52.7005	54.933	51.938	51.482	54.678	53.796	54.6355	51.1745	52.481	48.287	53.463	54.8565	51.179	52.9955	53.487	52.7175	53.8695

[truncated: 1 more sheets: 7d7t PMF04]
